# Supplementary material for: (E)-Ethyl 2-cyano-3-(2,4-dimeth­oxy­phen­yl)prop-2-enoate
Source: Acta Crystallogr Sect E Struct Rep Online. 2011 Oct 5;67(Pt 11):o2830. doi: 10.1107/S1600536811040013 (PMC3247569; doi:10.1107/S1600536811040013)
Supplement: Supplementary file 1 [file e-67-o2830-sup1.cif]

##############################################################################
#                                                                            #
# This CIF contains the data in a paper accepted for publication in          #
# Acta Crystallographica Section E. It conforms to the requirements of       #
# Notes for Authors for Acta Crystallographica Section E, and has been       #
# peer reviewed under the auspices of the IUCr Commission on Journals.       #
#                                                                            #
# Full details of the Crystallographic Information File format               #
# are given in the paper "The Crystallographic Information File (CIF):       #
# a New Standard Archive File for Crystallography" by S. R. Hall, F. H.      #
# Allen and I. D. Brown [Acta Cryst. (1991), A47, 655-685].                  #
#                                                                            #
# The current version of the core CIF dictionary is obtainable from          #
# ftp://ftp.iucr.org/pub/cif_core.dic.                                       #
#                                                                            #
# Software is freely available for graphical display of the structure(s)     #
# in this CIF. For information consult the CIF software page                 #
# http://www.iucr.org/resources/cif/software.                                #
#                                                                            #
# This file may be used for bona fide research purposes within the           #
# scientific community so long as proper attribution is given to the journal # 
# article from which it was obtained.                                        #
#                                                                            #
##############################################################################
data_global
_audit_creation_method     SHELXL-97
_journal_date_recd_electronic     2011-09-26
_journal_date_accepted     2011-09-29
_journal_name_full     'Acta Crystallographica, Section E'
_journal_year     2011
_journal_volume     67
_journal_issue     11
_journal_page_first     o2830
_journal_page_last     o2830
_journal_paper_category     QO
_journal_coeditor_code     XU5338
_publ_contact_author
;
     Dr. Seik Weng Ng
     Department of Chemistry
     University of Malaya
     50603 Kuala Lumpur
     Malaysia
;
_publ_contact_author_email     seikweng@um.edu.my
_publ_contact_author_fax     '03 7967 4193'
_publ_contact_author_phone     '03 7967 6778'
_publ_section_title
;
(<i>E</i>)-Ethyl 2-cyano-3-(2,4-dimethoxyphenyl)prop-2-enoate
;
loop_
    _publ_author_name
    _publ_author_address
    'Abdelhamid, Antar A.'
;
     Department of Organic Chemistry
     Baku State University
     Baku
     Azerbaijan
;
    'Mohamed, Shaaban K.'
;
     School of Biology, Chemistry and Material Science
     Manchester Metropolitan University
     Manchester
     UK
;
    'Khalilov, Ali N.'
;
     Department of Organic Chemistry
     Baku State University
     Baku
     Azerbaijan
;
    'Gurbanov, Atash V.'
;
     Department of Organic Chemistry
     Baku State University
     Baku
     Azerbaijan
;
    'Ng, Seik Weng'
;
     Department of Chemistry
     University of Malaya
     50603 Kuala Lumpur
     Malaysia
    and
    Chemistry Department
    Faculty of Science
    King Abdulaziz University
    PO Box 80203 Jeddah
    Saudi Arabia
;
data_I
_audit_creation_method     SHELXL-97
_chemical_name_systematic
;
(<i>E</i>)-Ethyl 2-cyano-3-(2,4-dimethoxyphenyl)prop-2-enoate
;
_chemical_name_common     ?
_chemical_formula_moiety     'C14 H15 N O4'
_chemical_formula_sum     'C14 H15 N O4'
_chemical_formula_iupac     'C14 H15 N O4'
_chemical_formula_weight     261.27
_chemical_melting_point     ?
_symmetry_cell_setting     monoclinic
_symmetry_space_group_name_H-M     'P 21/c'
_symmetry_space_group_name_Hall     '-P 2ybc'
loop_
    _symmetry_equiv_pos_as_xyz
    'x, y, z'
    '-x, y+1/2, -z+1/2'
    '-x, -y, -z'
    'x, -y-1/2, z-1/2'
_cell_length_a     10.5661(6)
_cell_length_b     6.9715(4)
_cell_length_c     18.4141(10)
_cell_angle_alpha     90.00
_cell_angle_beta     101.8580(10)
_cell_angle_gamma     90.00
_cell_volume     1327.47(13)
_cell_formula_units_Z     4
_cell_measurement_reflns_used     3565
_cell_measurement_theta_min     2.26
_cell_measurement_theta_max     27.66
_cell_measurement_temperature     295(2)
_exptl_crystal_description     prism
_exptl_crystal_colour     colorless
_exptl_crystal_size_max     0.20
_exptl_crystal_size_mid     0.20
_exptl_crystal_size_min     0.20
_exptl_crystal_density_diffrn     1.307
_exptl_crystal_density_meas     ?
_exptl_crystal_density_method     'not measured'
_exptl_crystal_F_000     552
_exptl_absorpt_coefficient_mu     0.096
_exptl_absorpt_correction_type     none
_diffrn_ambient_temperature     295(2)
_diffrn_radiation_type     MoK\a
_diffrn_radiation_wavelength     0.71073
_diffrn_radiation_source     'fine-focus sealed tube'
_diffrn_radiation_monochromator     graphite
_diffrn_measurement_device_type     'Bruker SMART APEXII'
_diffrn_measurement_method     '\f and \w'
_diffrn_detector_area_resol_mean     ?
_diffrn_reflns_number     14924
_diffrn_reflns_av_R_equivalents     0.0256
_diffrn_reflns_av_sigmaI/netI     0.0206
_diffrn_reflns_theta_min     1.97
_diffrn_reflns_theta_max     28.41
_diffrn_reflns_theta_full     28.41
_diffrn_measured_fraction_theta_max     0.998
_diffrn_measured_fraction_theta_full     0.998
_diffrn_reflns_limit_h_min     -14
_diffrn_reflns_limit_h_max     14
_diffrn_reflns_limit_k_min     -9
_diffrn_reflns_limit_k_max     9
_diffrn_reflns_limit_l_min     -24
_diffrn_reflns_limit_l_max     24
_diffrn_standards_number     0
_diffrn_standards_interval_count     0
_diffrn_standards_interval_time     0
_diffrn_standards_decay_%     0
_reflns_number_total     3330
_reflns_number_gt     2382
_reflns_threshold_expression     I>2\s(I)
_refine_ls_structure_factor_coef     Fsqd
_refine_ls_matrix_type     full
_refine_ls_R_factor_all     0.0681
_refine_ls_R_factor_gt     0.0459
_refine_ls_wR_factor_gt     0.1213
_refine_ls_wR_factor_ref     0.1343
_refine_ls_goodness_of_fit_ref     1.030
_refine_ls_restrained_S_all     1.030
_refine_ls_number_reflns     3330
_refine_ls_number_parameters     172
_refine_ls_number_restraints     0
_refine_ls_hydrogen_treatment     constr
_refine_ls_weighting_scheme     calc
_refine_ls_weighting_details
         'calc w=1/[\s^2^(Fo^2^)+(0.0663P)^2^+0.2366P] where P=(Fo^2^+2Fc^2^)/3'
_atom_sites_solution_hydrogens     geom
_atom_sites_solution_primary     direct
_atom_sites_solution_secondary     difmap
_refine_ls_shift/su_max     0.001
_refine_ls_shift/su_mean     0.001
_refine_diff_density_max     0.225
_refine_diff_density_min     -0.213
_refine_ls_extinction_method     none
_refine_ls_extinction_coef     ?
loop_
    _atom_type_symbol
    _atom_type_description
    _atom_type_scat_dispersion_real
    _atom_type_scat_dispersion_imag
    _atom_type_scat_source
    'C' 'C' 0.0033 0.0016
                         'International Tables Vol C Tables 4.2.6.8 and 6.1.1.4'
    'H' 'H' 0.0000 0.0000
                         'International Tables Vol C Tables 4.2.6.8 and 6.1.1.4'
    'N' 'N' 0.0061 0.0033
                         'International Tables Vol C Tables 4.2.6.8 and 6.1.1.4'
    'O' 'O' 0.0106 0.0060
                         'International Tables Vol C Tables 4.2.6.8 and 6.1.1.4'
_computing_data_collection     'APEX-2 (Bruker, 2005)'
_computing_cell_refinement     'SAINT (Bruker, 2005)'
_computing_data_reduction     'SAINT (Bruker, 2005)'
_computing_structure_solution     'SHELXS97 (Sheldrick, 2008)'
_computing_structure_refinement     'SHELXL97 (Sheldrick, 2008)'
_computing_molecular_graphics     'X-SEED (Barbour, 2001)'
_computing_publication_material     'publCIF (Westrip, 2010)'
loop_
    _atom_site_type_symbol
    _atom_site_label
    _atom_site_fract_x
    _atom_site_fract_y
    _atom_site_fract_z
    _atom_site_U_iso_or_equiv
    _atom_site_adp_type
    _atom_site_calc_flag
    _atom_site_refinement_flags
    _atom_site_occupancy
    _atom_site_symmetry_multiplicity
    _atom_site_disorder_assembly
    _atom_site_disorder_group
    O O1 0.31913(10) 0.27747(18) 0.55366(6) 0.0536(3) Uani d . 1 1 . .
    O O2 0.29391(10) 0.12247(17) 0.30174(6) 0.0537(3) Uani d . 1 1 . .
    O O3 0.87131(11) 0.3785(2) 0.71774(6) 0.0628(4) Uani d . 1 1 . .
    O O4 0.66774(11) 0.4110(2) 0.73311(6) 0.0627(3) Uani d . 1 1 . .
    N N1 0.89121(15) 0.2321(3) 0.55058(9) 0.0804(6) Uani d . 1 1 . .
    C C1 0.51259(12) 0.25722(18) 0.50966(7) 0.0351(3) Uani d . 1 1 . .
    C C2 0.37586(13) 0.2438(2) 0.49505(8) 0.0377(3) Uani d . 1 1 . .
    C C3 0.30758(13) 0.1990(2) 0.42512(8) 0.0411(3) Uani d . 1 1 . .
    H H3 0.2179 0.1899 0.4163 0.049 Uiso calc R 1 1 . .
    C C4 0.37162(14) 0.1674(2) 0.36783(8) 0.0401(3) Uani d . 1 1 . .
    C C5 0.50565(14) 0.1815(2) 0.37981(8) 0.0434(3) Uani d . 1 1 . .
    H H5 0.5489 0.1616 0.3413 0.052 Uiso calc R 1 1 . .
    C C6 0.57268(13) 0.2257(2) 0.45012(8) 0.0417(3) Uani d . 1 1 . .
    H H6 0.6623 0.2350 0.4582 0.050 Uiso calc R 1 1 . .
    C C7 0.18101(15) 0.2627(3) 0.54175(10) 0.0631(5) Uani d . 1 1 . .
    H H7A 0.1535 0.2895 0.5873 0.095 Uiso calc R 1 1 . .
    H H7B 0.1548 0.1353 0.5254 0.095 Uiso calc R 1 1 . .
    H H7C 0.1422 0.3535 0.5046 0.095 Uiso calc R 1 1 . .
    C C8 0.35279(19) 0.0981(3) 0.23941(9) 0.0636(5) Uani d . 1 1 . .
    H H8A 0.2877 0.0668 0.1965 0.095 Uiso calc R 1 1 . .
    H H8B 0.4151 -0.0038 0.2492 0.095 Uiso calc R 1 1 . .
    H H8C 0.3953 0.2150 0.2305 0.095 Uiso calc R 1 1 . .
    C C9 0.57905(13) 0.30444(19) 0.58405(7) 0.0371(3) Uani d . 1 1 . .
    H H9 0.5242 0.3340 0.6160 0.045 Uiso calc R 1 1 . .
    C C10 0.70570(13) 0.3137(2) 0.61586(8) 0.0383(3) Uani d . 1 1 . .
    C C11 0.74281(14) 0.3727(2) 0.69485(8) 0.0446(3) Uani d . 1 1 . .
    C C12 0.80883(14) 0.2688(2) 0.57949(8) 0.0497(4) Uani d . 1 1 . .
    C C13 0.92092(19) 0.4426(4) 0.79351(10) 0.0773(6) Uani d . 1 1 . .
    H H13A 0.8687 0.5488 0.8047 0.093 Uiso calc R 1 1 . .
    H H13B 1.0088 0.4886 0.7977 0.093 Uiso calc R 1 1 . .
    C C14 0.9198(2) 0.2881(4) 0.84808(12) 0.0922(8) Uani d . 1 1 . .
    H H14A 0.9534 0.3361 0.8971 0.138 Uiso calc R 1 1 . .
    H H14B 0.9725 0.1835 0.8378 0.138 Uiso calc R 1 1 . .
    H H14C 0.8327 0.2442 0.8449 0.138 Uiso calc R 1 1 . .
loop_
    _atom_site_aniso_label
    _atom_site_aniso_U_11
    _atom_site_aniso_U_22
    _atom_site_aniso_U_33
    _atom_site_aniso_U_12
    _atom_site_aniso_U_13
    _atom_site_aniso_U_23
    O1 0.0315(5) 0.0867(8) 0.0439(6) -0.0039(5) 0.0112(4) -0.0102(5)
    O2 0.0473(6) 0.0751(8) 0.0352(5) -0.0065(5) 0.0001(4) 0.0012(5)
    O3 0.0433(6) 0.0943(10) 0.0461(6) -0.0115(6) -0.0018(5) -0.0126(6)
    O4 0.0539(7) 0.0885(9) 0.0455(6) 0.0063(6) 0.0098(5) -0.0101(6)
    N1 0.0359(7) 0.1402(17) 0.0662(10) -0.0018(9) 0.0134(7) -0.0185(10)
    C1 0.0305(6) 0.0374(7) 0.0368(7) -0.0007(5) 0.0054(5) 0.0033(5)
    C2 0.0339(7) 0.0416(7) 0.0385(7) 0.0003(5) 0.0095(5) 0.0027(6)
    C3 0.0296(6) 0.0488(8) 0.0432(7) -0.0020(6) 0.0036(6) 0.0044(6)
    C4 0.0413(7) 0.0416(7) 0.0348(7) -0.0021(6) 0.0020(5) 0.0049(6)
    C5 0.0408(7) 0.0549(9) 0.0361(7) 0.0000(6) 0.0117(6) 0.0035(6)
    C6 0.0301(7) 0.0525(8) 0.0425(7) -0.0001(6) 0.0076(6) 0.0035(6)
    C7 0.0323(8) 0.1026(15) 0.0569(10) -0.0057(8) 0.0149(7) -0.0097(10)
    C8 0.0674(11) 0.0851(13) 0.0361(8) -0.0066(9) 0.0059(7) -0.0056(8)
    C9 0.0342(7) 0.0405(7) 0.0371(7) 0.0004(5) 0.0081(5) 0.0013(6)
    C10 0.0336(7) 0.0421(7) 0.0387(7) -0.0025(6) 0.0065(5) 0.0004(6)
    C11 0.0398(8) 0.0509(9) 0.0412(8) -0.0030(6) 0.0041(6) -0.0011(6)
    C12 0.0329(7) 0.0704(11) 0.0432(8) -0.0058(7) 0.0017(6) -0.0036(7)
    C13 0.0638(12) 0.1100(17) 0.0506(10) -0.0214(11) -0.0059(8) -0.0201(11)
    C14 0.0774(15) 0.134(2) 0.0547(11) -0.0001(14) -0.0103(10) -0.0037(13)
loop_
    _geom_bond_atom_site_label_1
    _geom_bond_atom_site_label_2
    _geom_bond_site_symmetry_2
    _geom_bond_distance
    _geom_bond_publ_flag
    O1 C2 . 1.3584(16) ?
    O1 C7 . 1.4342(18) ?
    O2 C4 . 1.3573(17) ?
    O2 C8 . 1.4238(19) ?
    O3 C11 . 1.3370(18) ?
    O3 C13 . 1.456(2) ?
    O4 C11 . 1.1945(18) ?
    N1 C12 . 1.139(2) ?
    C1 C6 . 1.3925(19) ?
    C1 C2 . 1.4172(18) ?
    C1 C9 . 1.4431(19) ?
    C2 C3 . 1.376(2) ?
    C3 C4 . 1.383(2) ?
    C3 H3 . 0.9300 ?
    C4 C5 . 1.391(2) ?
    C5 C6 . 1.377(2) ?
    C5 H5 . 0.9300 ?
    C6 H6 . 0.9300 ?
    C7 H7A . 0.9600 ?
    C7 H7B . 0.9600 ?
    C7 H7C . 0.9600 ?
    C8 H8A . 0.9600 ?
    C8 H8B . 0.9600 ?
    C8 H8C . 0.9600 ?
    C9 C10 . 1.3475(19) ?
    C9 H9 . 0.9300 ?
    C10 C12 . 1.426(2) ?
    C10 C11 . 1.485(2) ?
    C13 C14 . 1.475(3) ?
    C13 H13A . 0.9700 ?
    C13 H13B . 0.9700 ?
    C14 H14A . 0.9600 ?
    C14 H14B . 0.9600 ?
    C14 H14C . 0.9600 ?
loop_
    _geom_angle_atom_site_label_1
    _geom_angle_atom_site_label_2
    _geom_angle_atom_site_label_3
    _geom_angle_site_symmetry_1
    _geom_angle_site_symmetry_3
    _geom_angle
    _geom_angle_publ_flag
    C2 O1 C7 . . 117.86(12) ?
    C4 O2 C8 . . 117.79(12) ?
    C11 O3 C13 . . 116.96(13) ?
    C6 C1 C2 . . 116.87(12) ?
    C6 C1 C9 . . 124.86(12) ?
    C2 C1 C9 . . 118.26(12) ?
    O1 C2 C3 . . 123.40(12) ?
    O1 C2 C1 . . 115.90(12) ?
    C3 C2 C1 . . 120.70(12) ?
    C2 C3 C4 . . 120.35(12) ?
    C2 C3 H3 . . 119.8 ?
    C4 C3 H3 . . 119.8 ?
    O2 C4 C3 . . 114.83(12) ?
    O2 C4 C5 . . 124.54(13) ?
    C3 C4 C5 . . 120.63(13) ?
    C6 C5 C4 . . 118.36(13) ?
    C6 C5 H5 . . 120.8 ?
    C4 C5 H5 . . 120.8 ?
    C5 C6 C1 . . 123.09(13) ?
    C5 C6 H6 . . 118.5 ?
    C1 C6 H6 . . 118.5 ?
    O1 C7 H7A . . 109.5 ?
    O1 C7 H7B . . 109.5 ?
    H7A C7 H7B . . 109.5 ?
    O1 C7 H7C . . 109.5 ?
    H7A C7 H7C . . 109.5 ?
    H7B C7 H7C . . 109.5 ?
    O2 C8 H8A . . 109.5 ?
    O2 C8 H8B . . 109.5 ?
    H8A C8 H8B . . 109.5 ?
    O2 C8 H8C . . 109.5 ?
    H8A C8 H8C . . 109.5 ?
    H8B C8 H8C . . 109.5 ?
    C10 C9 C1 . . 132.04(13) ?
    C10 C9 H9 . . 114.0 ?
    C1 C9 H9 . . 114.0 ?
    C9 C10 C12 . . 124.87(13) ?
    C9 C10 C11 . . 118.55(12) ?
    C12 C10 C11 . . 116.57(12) ?
    O4 C11 O3 . . 124.19(14) ?
    O4 C11 C10 . . 124.48(14) ?
    O3 C11 C10 . . 111.33(12) ?
    N1 C12 C10 . . 179.7(2) ?
    O3 C13 C14 . . 112.15(18) ?
    O3 C13 H13A . . 109.2 ?
    C14 C13 H13A . . 109.2 ?
    O3 C13 H13B . . 109.2 ?
    C14 C13 H13B . . 109.2 ?
    H13A C13 H13B . . 107.9 ?
    C13 C14 H14A . . 109.5 ?
    C13 C14 H14B . . 109.5 ?
    H14A C14 H14B . . 109.5 ?
    C13 C14 H14C . . 109.5 ?
    H14A C14 H14C . . 109.5 ?
    H14B C14 H14C . . 109.5 ?
loop_
    _geom_torsion_atom_site_label_1
    _geom_torsion_atom_site_label_2
    _geom_torsion_atom_site_label_3
    _geom_torsion_atom_site_label_4
    _geom_torsion_site_symmetry_1
    _geom_torsion_site_symmetry_2
    _geom_torsion_site_symmetry_3
    _geom_torsion_site_symmetry_4
    _geom_torsion
    _geom_torsion_publ_flag
    C7 O1 C2 C3 . . . . 0.9(2) ?
    C7 O1 C2 C1 . . . . -179.11(14) ?
    C6 C1 C2 O1 . . . . -179.18(12) ?
    C9 C1 C2 O1 . . . . 0.05(19) ?
    C6 C1 C2 C3 . . . . 0.8(2) ?
    C9 C1 C2 C3 . . . . -179.93(13) ?
    O1 C2 C3 C4 . . . . 179.66(13) ?
    C1 C2 C3 C4 . . . . -0.4(2) ?
    C8 O2 C4 C3 . . . . 176.73(14) ?
    C8 O2 C4 C5 . . . . -3.5(2) ?
    C2 C3 C4 O2 . . . . 179.36(13) ?
    C2 C3 C4 C5 . . . . -0.4(2) ?
    O2 C4 C5 C6 . . . . -179.10(14) ?
    C3 C4 C5 C6 . . . . 0.6(2) ?
    C4 C5 C6 C1 . . . . -0.1(2) ?
    C2 C1 C6 C5 . . . . -0.6(2) ?
    C9 C1 C6 C5 . . . . -179.78(13) ?
    C6 C1 C9 C10 . . . . -6.4(2) ?
    C2 C1 C9 C10 . . . . 174.47(15) ?
    C1 C9 C10 C12 . . . . -2.2(3) ?
    C1 C9 C10 C11 . . . . 178.48(14) ?
    C13 O3 C11 O4 . . . . -2.3(3) ?
    C13 O3 C11 C10 . . . . 177.39(15) ?
    C9 C10 C11 O4 . . . . 0.9(2) ?
    C12 C10 C11 O4 . . . . -178.46(16) ?
    C9 C10 C11 O3 . . . . -178.79(14) ?
    C12 C10 C11 O3 . . . . 1.84(19) ?
    C11 O3 C13 C14 . . . . 81.1(2) ?
