# Supplementary material for: (E)-Ethyl 2-cyano-3-(2,4-dimeth­oxy­phen­yl)prop-2-enoate
Source: Acta Crystallogr Sect E Struct Rep Online. 2011 Oct 5;67(Pt 11):o2830. doi: 10.1107/S1600536811040013 (PMC3247569; doi:10.1107/S1600536811040013)
Supplement: Supplementary file 2 [file e-67-o2830-Isup2.hkl]

# 
# h,k,l, Fc-squared, Fo-squared, sigma(Fo-squared) and status flag 
# 
data_I
_shelx_title '  P21/c' 
_shelx_refln_list_code          4 
_shelx_F_calc_maximum      167.66 
_exptl_crystal_F_000       552.00 
_reflns_d_resolution_high  0.7468 
 
loop_ 
 _symmetry_equiv_pos_as_xyz 
 'x, y, z' 
 '-x, y+1/2, -z+1/2' 
 '-x, -y, -z' 
 'x, -y-1/2, z-1/2' 
 
_cell_length_a    10.5661 
_cell_length_b     6.9715 
_cell_length_c    18.4141 
_cell_angle_alpha  90.000 
_cell_angle_beta  101.858 
_cell_angle_gamma  90.000 
 
_shelx_F_squared_multiplier     1.000 
 
loop_ 
 _refln_index_h 
 _refln_index_k 
 _refln_index_l 
 _refln_F_squared_calc 
 _refln_F_squared_meas 
 _refln_F_squared_sigma 
 _refln_observed_status 
   1   0   0     6090.66     5355.05    256.54 o 
   2   0   0     2525.17     2613.62     21.83 o 
   3   0   0     1168.46     1163.58     13.62 o 
   4   0   0     2655.81     2657.83     25.33 o 
   5   0   0     4417.63     4566.98     43.11 o 
   6   0   0      660.68      825.50      8.99 o 
   7   0   0        5.42        6.12      1.04 o 
   8   0   0      112.70      125.20      2.92 o 
   9   0   0        3.06       -0.50      1.18 o 
  10   0   0      392.16      336.98      5.35 o 
  11   0   0        9.92        8.22      3.73 o 
  12   0   0        4.32        4.38      2.81 o 
  13   0   0       34.13       40.53      4.03 o 
   1   1   0       12.51       11.83      0.34 o 
   2   1   0     6451.15     6444.75     47.50 o 
   3   1   0     3716.28     3878.49     28.61 o 
   4   1   0     1069.51     1122.58      7.27 o 
   5   1   0     2387.18     2620.60     17.88 o 
   6   1   0      704.18      783.20      6.06 o 
   7   1   0      309.54      296.02      3.00 o 
   8   1   0       44.44       46.91      1.31 o 
   9   1   0        0.58        0.66      1.12 o 
  10   1   0       59.92       51.87      2.06 o 
  11   1   0       12.91        8.56      1.44 o 
  12   1   0       42.71       33.71      2.51 o 
  13   1   0        6.15        9.72      2.81 o 
   0   2   0    28109.40    27534.60    386.38 o 
   1   2   0     2650.50     2771.17     18.55 o 
   2   2   0        3.26        2.55      0.44 o 
   3   2   0      348.17      328.15      2.45 o 
   4   2   0       73.44       68.87      1.52 o 
   5   2   0       61.32       69.82      2.30 o 
   6   2   0      130.40      150.77      2.75 o 
   7   2   0        0.01        1.55      0.92 o 
   8   2   0       87.10       85.76      2.79 o 
   9   2   0       26.80       22.22      1.61 o 
  10   2   0      309.49      271.88      4.00 o 
  11   2   0        3.15        2.88      1.40 o 
  12   2   0        0.49        0.75      1.78 o 
  13   2   0       20.17       27.96      2.62 o 
   1   3   0      206.25      211.58      2.20 o 
   2   3   0       28.56       38.87      1.08 o 
   3   3   0      145.17      151.92      1.82 o 
   4   3   0      439.10      465.31      3.71 o 
   5   3   0      518.95      572.94      5.66 o 
   6   3   0       54.56       55.38      2.02 o 
   7   3   0        9.84        6.99      1.12 o 
   8   3   0        1.23        2.08      1.16 o 
   9   3   0       33.49       32.74      1.76 o 
  10   3   0        1.12        1.49      1.32 o 
  11   3   0       14.54       17.02      1.73 o 
  12   3   0       25.93       23.57      2.96 o 
  13   3   0        1.62       -2.48      2.48 o 
   0   4   0      109.36      107.13      2.52 o 
   1   4   0       52.71       69.91      1.77 o 
   2   4   0      352.12      344.01      6.71 o 
   3   4   0      258.09      266.36      2.75 o 
   4   4   0       12.85       11.40      0.77 o 
   5   4   0      128.69      131.12      1.81 o 
   6   4   0       12.39       13.53      1.26 o 
   7   4   0       54.67       54.72      1.93 o 
   8   4   0       87.40       94.39      2.55 o 
   9   4   0        0.51        1.66      1.28 o 
  10   4   0       80.05       87.78      3.82 o 
  11   4   0        0.36        2.23      1.80 o 
  12   4   0        7.41        7.00      2.05 o 
   1   5   0        0.57       -0.15      0.75 o 
   2   5   0        1.92       -0.10      0.74 o 
   3   5   0       41.35       42.17      1.75 o 
   4   5   0        2.01        2.11      0.83 o 
   5   5   0       11.74       11.06      1.27 o 
   6   5   0        0.35       -0.50      1.73 o 
   7   5   0        8.32       12.41      1.92 o 
   8   5   0       10.91        9.27      1.45 o 
   9   5   0       10.27       12.97      1.93 o 
  10   5   0        1.02        1.82      2.04 o 
  11   5   0        0.32       -0.96      2.98 o 
   0   6   0       71.79       74.81      2.75 o 
   1   6   0        0.14       -0.89      0.89 o 
   2   6   0        0.10        0.32      1.23 o 
   3   6   0        3.33        3.53      0.95 o 
   4   6   0       19.32       18.85      1.18 o 
   5   6   0        3.28        3.07      1.28 o 
   6   6   0       22.80       28.59      1.78 o 
   7   6   0       21.05       24.22      2.04 o 
   8   6   0        2.04        2.37      2.23 o 
   9   6   0        0.82        0.94      2.21 o 
  10   6   0        0.70        1.77      1.90 o 
   1   7   0        0.59        1.86      1.01 o 
   2   7   0       14.32       16.80      1.37 o 
   3   7   0        0.24        2.06      1.03 o 
   4   7   0        4.36        5.20      1.35 o 
   5   7   0        0.02       -0.38      1.48 o 
   6   7   0        0.00       -1.47      1.47 o 
   7   7   0        0.23        0.85      1.77 o 
   8   7   0        6.44        8.41      2.21 o 
   9   7   0       10.76       11.43      2.48 o 
   0   8   0        0.68       -1.12      2.25 o 
   1   8   0        1.12        2.33      1.42 o 
   2   8   0        0.24        0.87      1.15 o 
   3   8   0        9.30        7.91      1.68 o 
   4   8   0        0.24       -0.09      1.54 o 
   5   8   0        1.86        2.40      1.96 o 
   6   8   0        0.20        0.77      2.03 o 
   7   8   0        5.28        7.00      2.26 o 
   1   9   0        1.03        5.35      1.58 o 
   2   9   0        6.81        4.91      1.94 o 
   3   9   0        3.86        3.46      2.02 o 
 -13   1   1       12.51       11.57      2.25 o 
 -12   1   1        2.46        6.20      1.97 o 
 -11   1   1       15.57       14.82      1.55 o 
 -10   1   1       39.68       37.62      1.83 o 
  -9   1   1        0.08        0.13      1.11 o 
  -8   1   1       13.46       13.50      0.87 o 
  -7   1   1       93.72       97.13      2.12 o 
  -6   1   1      114.03      116.95      2.08 o 
  -5   1   1        2.41       -0.51      0.51 o 
  -4   1   1        4.44        5.37      0.40 o 
  -3   1   1      530.06      547.82      5.07 o 
  -2   1   1     3641.44     3485.30     25.73 o 
  -1   1   1      542.81      547.12      3.30 o 
   0   1   1       61.08       34.33      0.63 o 
   1   1   1      462.56      493.84      3.03 o 
   2   1   1      945.54      898.56      5.73 o 
   3   1   1      307.58      315.14      2.47 o 
   4   1   1       20.74       14.63      0.61 o 
   5   1   1       41.83       33.88      1.01 o 
   6   1   1       69.59       77.81      1.39 o 
   7   1   1        1.17        1.29      0.67 o 
   8   1   1       41.65       37.52      1.27 o 
   9   1   1       14.41       12.33      1.32 o 
  10   1   1        5.44        6.62      1.36 o 
  11   1   1       31.30       29.98      1.84 o 
  12   1   1        0.05        2.59      2.21 o 
  13   1   1        1.02        1.08      2.11 o 
 -13   2   1       18.04       27.95      2.64 o 
 -12   2   1        1.06        3.54      1.48 o 
 -11   2   1        3.57        4.07      1.94 o 
 -10   2   1        0.00       -0.31      1.26 o 
  -9   2   1        4.56        4.84      1.27 o 
  -8   2   1       76.64       67.98      2.11 o 
  -7   2   1        3.96        3.39      0.98 o 
  -6   2   1       17.86       18.27      1.11 o 
  -5   2   1     1312.24     1327.13     10.71 o 
  -4   2   1       92.00       77.54      1.62 o 
  -3   2   1      466.36      485.26      3.78 o 
  -2   2   1     3800.27     3832.70     25.51 o 
  -1   2   1        7.08        9.78      0.57 o 
   0   2   1    24128.64    23637.81    156.60 o 
   1   2   1     3401.88     3543.55     23.65 o 
   2   2   1      158.48      170.09      1.89 o 
   3   2   1     2147.38     2142.22     13.37 o 
   4   2   1      251.75      254.85      3.14 o 
   5   2   1     1056.67     1069.53      8.88 o 
   6   2   1      110.47      112.64      2.94 o 
   7   2   1       35.36       37.52      1.52 o 
   8   2   1       24.68       24.94      1.50 o 
   9   2   1        0.06       -1.09      1.09 o 
  10   2   1        4.10        4.60      1.35 o 
  11   2   1       29.97       26.20      1.84 o 
  12   2   1        0.12        4.64      1.92 o 
  13   2   1        2.74        4.59      3.64 o 
 -13   3   1        4.43        6.77      4.10 o 
 -12   3   1        0.28        0.59      1.50 o 
 -11   3   1        2.89        2.66      1.73 o 
 -10   3   1       12.90       16.77      1.61 o 
  -9   3   1        0.50        1.84      1.23 o 
  -8   3   1       72.90       72.39      3.42 o 
  -7   3   1      150.84      164.96      2.83 o 
  -6   3   1       30.47       31.98      1.41 o 
  -5   3   1       47.86       52.39      1.60 o 
  -4   3   1      250.30      258.56      2.20 o 
  -3   3   1       54.39       50.31      1.12 o 
  -2   3   1      645.15      693.19      5.29 o 
  -1   3   1       26.11       21.41      0.81 o 
   0   3   1        7.62        7.74      0.65 o 
   1   3   1       67.38       69.30      1.29 o 
   2   3   1        5.09        4.01      0.62 o 
   3   3   1        8.41        6.72      0.62 o 
   4   3   1       98.22       88.36      2.11 o 
   5   3   1      206.56      212.35      2.81 o 
   6   3   1       62.88       73.25      1.94 o 
   7   3   1       14.24       15.27      1.59 o 
   8   3   1       18.45       18.07      1.93 o 
   9   3   1       13.04       13.75      1.41 o 
  10   3   1        7.89        7.18      1.45 o 
  11   3   1        6.70        8.03      1.99 o 
  12   3   1        5.90        6.29      1.94 o 
 -12   4   1        4.09        2.41      1.92 o 
 -11   4   1        6.54        7.83      1.90 o 
 -10   4   1       12.53       11.23      1.61 o 
  -9   4   1       56.81       52.39      2.17 o 
  -8   4   1       15.38       17.34      1.49 o 
  -7   4   1        8.03        9.04      1.28 o 
  -6   4   1        0.00       -0.72      0.98 o 
  -5   4   1        1.88        1.43      0.56 o 
  -4   4   1       52.98       56.08      1.33 o 
  -3   4   1       88.26       83.99      1.54 o 
  -2   4   1       94.19      107.90      1.69 o 
  -1   4   1       11.88       11.31      1.74 o 
   0   4   1      226.89      237.20      3.46 o 
   1   4   1      556.48      579.36      5.76 o 
   2   4   1      223.99      220.98      2.50 o 
   3   4   1        6.39        5.10      0.71 o 
   4   4   1       30.80       37.58      1.50 o 
   5   4   1        1.53        1.47      0.64 o 
   6   4   1       12.28       11.33      1.21 o 
   7   4   1       24.77       26.33      1.52 o 
   8   4   1       19.52       19.74      1.93 o 
   9   4   1        1.39        2.26      1.28 o 
  10   4   1       55.62       55.04      2.80 o 
  11   4   1       24.58       21.68      2.27 o 
  12   4   1        0.44        2.74      2.02 o 
 -11   5   1        3.48        3.88      1.91 o 
 -10   5   1       10.44       10.88      2.38 o 
  -9   5   1       18.85       18.74      1.72 o 
  -8   5   1       65.91       73.17      2.45 o 
  -7   5   1        6.81        3.72      1.80 o 
  -6   5   1        4.53        3.85      1.49 o 
  -5   5   1       15.19       14.06      1.31 o 
  -4   5   1       27.38       30.65      1.25 o 
  -3   5   1        0.28        0.27      0.75 o 
  -2   5   1        1.00        2.09      0.74 o 
  -1   5   1        8.47        5.10      0.86 o 
   0   5   1        0.25       -0.40      0.74 o 
   1   5   1        4.65        4.93      0.83 o 
   2   5   1       87.61       91.52      1.83 o 
   3   5   1        0.94        0.47      0.79 o 
   4   5   1        0.10        0.69      0.81 o 
   5   5   1       67.23       72.80      2.16 o 
   6   5   1        0.04        0.23      1.12 o 
   7   5   1       23.37       27.68      1.66 o 
   8   5   1       13.48       12.50      1.82 o 
   9   5   1       33.94       32.20      2.36 o 
  10   5   1        0.07        3.24      2.40 o 
  11   5   1        2.24        2.09      2.89 o 
 -10   6   1        7.62        7.91      2.38 o 
  -9   6   1        4.61        5.76      1.91 o 
  -8   6   1       16.89       17.73      2.00 o 
  -7   6   1        0.00        0.31      1.27 o 
  -6   6   1        2.27        0.69      1.34 o 
  -5   6   1        1.85        1.26      1.17 o 
  -4   6   1        1.25        2.04      0.91 o 
  -3   6   1        5.60        5.44      0.98 o 
  -2   6   1        7.09        5.58      0.96 o 
  -1   6   1        4.89        7.72      1.04 o 
   0   6   1        0.00       -0.90      0.90 o 
   1   6   1       14.50       11.96      1.14 o 
   2   6   1       90.73      100.45      2.15 o 
   3   6   1        0.02        0.22      0.93 o 
   4   6   1        0.35       -0.21      0.89 o 
   5   6   1        3.48        1.78      1.22 o 
   6   6   1        0.38       -1.03      1.45 o 
   7   6   1        6.97        7.96      1.79 o 
   8   6   1       45.24       55.31      3.19 o 
   9   6   1        3.04        1.27      1.88 o 
  10   6   1       16.62       18.35      2.36 o 
  -9   7   1        1.33       -2.00      2.00 o 
  -8   7   1        1.38        0.99      2.09 o 
  -7   7   1        4.60        3.88      1.99 o 
  -6   7   1        2.19        2.46      1.83 o 
  -5   7   1        0.31        0.15      1.28 o 
  -4   7   1        0.84        1.37      1.29 o 
  -3   7   1       13.05       13.70      1.63 o 
  -2   7   1        2.42        1.44      1.06 o 
  -1   7   1        4.17        5.75      1.06 o 
   0   7   1        2.58        1.34      1.08 o 
   1   7   1        0.00        0.29      1.01 o 
   2   7   1       10.62       10.69      1.51 o 
   3   7   1        3.08        2.58      1.14 o 
   4   7   1        0.00        0.66      1.42 o 
   5   7   1        1.64        0.65      1.48 o 
   6   7   1       11.24       12.24      2.28 o 
   7   7   1        0.03        0.94      1.79 o 
   8   7   1        0.03        2.35      2.22 o 
  -7   8   1        2.93        3.18      2.20 o 
  -6   8   1        0.34       -1.89      1.89 o 
  -5   8   1        0.00       -1.47      1.85 o 
  -4   8   1        0.26       -0.66      1.71 o 
  -3   8   1        0.31       -0.53      1.34 o 
  -2   8   1        0.00        2.28      1.17 o 
  -1   8   1        0.48        1.16      1.14 o 
   0   8   1        3.57        6.63      2.11 o 
   1   8   1        0.03       -0.73      1.15 o 
   2   8   1        4.25        5.92      1.31 o 
   3   8   1        4.59        6.04      1.62 o 
   4   8   1        0.01       -1.00      1.55 o 
   5   8   1        0.33        0.21      1.66 o 
   6   8   1        0.99       -1.08      1.91 o 
  -3   9   1        4.75        5.38      3.71 o 
  -2   9   1        0.41        4.10      1.91 o 
  -1   9   1        1.01        4.91      1.61 o 
   0   9   1        1.11        0.53      1.63 o 
   1   9   1        0.10        4.07      2.01 o 
   2   9   1        0.00       -1.14      1.62 o 
   3   9   1        0.24        0.21      2.64 o 
 -14   0   2       17.75       14.18      3.64 o 
 -13   0   2        8.93       15.48      3.29 o 
 -12   0   2        0.40        5.65      3.07 o 
 -11   0   2      179.91      160.93      7.64 o 
 -10   0   2      276.30      215.72      7.58 o 
  -9   0   2        7.05        4.88      1.32 o 
  -8   0   2      576.80      538.98      6.73 o 
  -7   0   2       77.58       81.40      3.11 o 
  -6   0   2      691.63      781.26      8.51 o 
  -5   0   2     1247.36     1247.84     12.61 o 
  -4   0   2        1.96        9.74      0.81 o 
  -3   0   2      425.94      455.67      4.92 o 
  -2   0   2     5645.41     5636.60     45.95 o 
  -1   0   2    15668.01    15455.76    127.16 o 
   0   0   2      145.99      132.00      1.94 o 
   1   0   2      483.59      455.30     16.99 o 
   2   0   2      199.43      180.50      2.34 o 
   3   0   2     6783.62     6723.77     64.33 o 
   4   0   2      118.34      138.44      4.09 o 
   5   0   2      328.01      321.57      6.56 o 
   6   0   2       18.94       12.99      1.20 o 
   7   0   2      150.68      170.35      3.16 o 
   8   0   2        0.01        1.24      1.14 o 
   9   0   2       16.85       13.55      2.50 o 
  10   0   2      205.96      173.80      5.48 o 
  11   0   2       89.53       92.13      5.57 o 
  12   0   2       18.86       23.63      4.04 o 
  13   0   2       49.16       66.43      8.57 o 
 -13   1   2       37.20       44.03      2.89 o 
 -12   1   2       38.96       39.58      2.74 o 
 -11   1   2       16.23       20.32      1.59 o 
 -10   1   2       10.13       11.71      1.40 o 
  -9   1   2       16.88       15.72      1.37 o 
  -8   1   2       63.36       66.36      1.52 o 
  -7   1   2       40.47       55.70      1.47 o 
  -6   1   2       18.99       20.35      0.90 o 
  -5   1   2     1397.66     1591.88     10.19 o 
  -4   1   2     1456.09     1523.96     10.38 o 
  -3   1   2        0.69        0.05      0.31 o 
  -2   1   2     4088.93     3940.99     22.77 o 
  -1   1   2      433.96      416.23      2.79 o 
   0   1   2      150.86      153.08      1.22 o 
   1   1   2     3504.73     3480.52     21.50 o 
   2   1   2     1340.97     1481.01      9.33 o 
   3   1   2     1194.26     1177.62      8.24 o 
   4   1   2      337.54      353.16      3.01 o 
   5   1   2      480.49      569.83      4.58 o 
   6   1   2      135.49      120.23      1.72 o 
   7   1   2      361.19      347.96      3.43 o 
   8   1   2       54.58       45.07      1.40 o 
   9   1   2       98.60       90.86      2.44 o 
  10   1   2        3.00        4.63      1.32 o 
  11   1   2        1.89        0.35      1.76 o 
  12   1   2       18.63       20.34      3.02 o 
  13   1   2       16.51       23.24      2.52 o 
 -13   2   2        0.02        1.04      2.80 o 
 -12   2   2        1.09        1.24      1.99 o 
 -11   2   2       84.05       76.90      2.55 o 
 -10   2   2      153.50      136.88      3.05 o 
  -9   2   2       23.55       28.01      2.54 o 
  -8   2   2      127.38      131.22      2.67 o 
  -7   2   2       17.37       18.80      1.41 o 
  -6   2   2      322.72      331.53      3.70 o 
  -5   2   2      120.52      122.42      2.07 o 
  -4   2   2      408.87      429.55      4.10 o 
  -3   2   2       63.00       55.07      0.82 o 
  -2   2   2        2.79        2.82      0.44 o 
  -1   2   2     2953.82     3266.96     21.79 o 
   0   2   2    18523.79    18504.17    122.84 o 
   1   2   2      237.48      254.66      2.27 o 
   2   2   2      103.59       95.85      1.27 o 
   3   2   2        0.02       -0.33      0.46 o 
   4   2   2      440.21      406.39      3.43 o 
   5   2   2      101.86       92.23      1.39 o 
   6   2   2      187.30      187.32      2.16 o 
   7   2   2      113.50      115.33      1.74 o 
   8   2   2       24.74       28.60      1.57 o 
   9   2   2        4.50        2.72      1.25 o 
  10   2   2       42.22       44.67      2.36 o 
  11   2   2       31.08       36.28      1.99 o 
  12   2   2       22.17       24.92      2.87 o 
  13   2   2       26.28       36.76      3.45 o 
 -13   3   2        1.79        6.99      2.99 o 
 -12   3   2        0.31        0.83      2.68 o 
 -11   3   2        1.41        3.31      1.44 o 
 -10   3   2      178.18      173.37      3.34 o 
  -9   3   2        4.06        2.04      1.23 o 
  -8   3   2      213.42      208.81      5.96 o 
  -7   3   2       32.12       32.20      1.52 o 
  -6   3   2       58.29       65.40      1.90 o 
  -5   3   2      195.36      206.41      3.19 o 
  -4   3   2      193.02      214.19      2.24 o 
  -3   3   2      395.38      405.11      3.81 o 
  -2   3   2      200.09      196.78      2.17 o 
  -1   3   2       19.17       24.51      0.82 o 
   0   3   2      120.10      135.34      1.88 o 
   1   3   2       16.64       15.89      0.76 o 
   2   3   2     1294.30     1326.34      9.49 o 
   3   3   2      439.02      433.98      3.96 o 
   4   3   2      155.14      168.46      2.35 o 
   5   3   2      128.08      130.46      2.31 o 
   6   3   2      280.63      282.79      4.33 o 
   7   3   2       39.11       38.02      1.64 o 
   8   3   2       15.22       15.34      1.39 o 
   9   3   2       16.38       13.82      1.46 o 
  10   3   2        0.48        0.72      1.26 o 
  11   3   2       31.80       30.50      2.30 o 
  12   3   2        6.16        1.58      2.99 o 
 -12   4   2        0.03       -0.67      1.86 o 
 -11   4   2        8.20        9.95      2.25 o 
 -10   4   2       13.00       13.99      1.63 o 
  -9   4   2        0.10       -0.33      1.25 o 
  -8   4   2       25.78       26.07      2.30 o 
  -7   4   2        2.57        5.60      1.23 o 
  -6   4   2       18.67       18.08      1.30 o 
  -5   4   2      124.34      116.69      1.87 o 
  -4   4   2        0.11        0.26      0.61 o 
  -3   4   2       15.87       16.43      0.86 o 
  -2   4   2      576.10      566.07      4.70 o 
  -1   4   2        5.96        6.23      0.89 o 
   0   4   2     4616.95     4753.53     32.00 o 
   1   4   2     1337.81     1336.63      9.77 o 
   2   4   2       31.41       23.67      1.16 o 
   3   4   2       45.60       45.59      2.43 o 
   4   4   2      247.16      232.75      2.59 o 
   5   4   2       97.46       97.00      1.71 o 
   6   4   2      201.78      182.73      2.99 o 
   7   4   2        4.06        3.25      1.14 o 
   8   4   2        0.00        1.20      1.16 o 
   9   4   2        5.80        2.80      1.59 o 
  10   4   2        4.24        5.41      1.75 o 
  11   4   2        2.09        4.80      1.90 o 
  12   4   2        0.11        1.57      2.04 o 
 -11   5   2        0.39       -0.98      2.04 o 
 -10   5   2       29.92       33.47      2.93 o 
  -9   5   2        1.42        1.78      1.42 o 
  -8   5   2        0.48        1.25      1.29 o 
  -7   5   2       68.27       78.31      2.44 o 
  -6   5   2        9.11        7.46      1.26 o 
  -5   5   2       64.04       73.11      2.15 o 
  -4   5   2      128.35      127.98      2.06 o 
  -3   5   2        0.88        0.64      0.77 o 
  -2   5   2       54.93       56.72      1.48 o 
  -1   5   2       73.86       81.55      1.76 o 
   0   5   2       68.51       68.41      1.65 o 
   1   5   2        0.59       -0.68      1.04 o 
   2   5   2      124.19      124.48      2.07 o 
   3   5   2        4.87        5.35      0.89 o 
   4   5   2       56.62       55.04      1.57 o 
   5   5   2       29.15       31.06      1.59 o 
   6   5   2      241.26      244.80      3.62 o 
   7   5   2       14.72       14.70      1.79 o 
   8   5   2        5.13        6.79      1.77 o 
   9   5   2       30.05       30.10      2.39 o 
  10   5   2        0.00        1.81      1.79 o 
  11   5   2        1.58        0.38      1.90 o 
 -10   6   2        8.37       10.43      2.45 o 
  -9   6   2       27.41       27.79      2.72 o 
  -8   6   2       38.59       39.10      2.10 o 
  -7   6   2       15.83       16.29      1.61 o 
  -6   6   2        0.27       -1.16      1.16 o 
  -5   6   2        4.13        4.48      1.24 o 
  -4   6   2       19.03       19.00      1.18 o 
  -3   6   2       21.20       24.68      1.27 o 
  -2   6   2       16.62       15.09      1.13 o 
  -1   6   2        7.07        4.46      0.96 o 
   0   6   2       42.88       36.41      1.53 o 
   1   6   2      141.72      132.38      2.37 o 
   2   6   2      179.70      171.85      2.68 o 
   3   6   2       81.98       89.39      2.04 o 
   4   6   2        3.84        3.53      0.97 o 
   5   6   2        7.11        9.76      1.62 o 
   6   6   2        0.41        0.29      1.47 o 
   7   6   2        2.89        4.57      1.67 o 
   8   6   2        1.49        2.06      2.68 o 
   9   6   2        1.18        2.70      2.10 o 
  10   6   2        4.39        4.96      2.37 o 
  -9   7   2        6.77        4.63      2.40 o 
  -8   7   2        5.23        4.63      2.18 o 
  -7   7   2        7.79        9.40      2.17 o 
  -6   7   2        1.28       -0.51      1.53 o 
  -5   7   2        4.53        3.78      1.38 o 
  -4   7   2        0.04       -0.01      1.51 o 
  -3   7   2       13.43       15.57      1.27 o 
  -2   7   2        4.74        3.03      1.06 o 
  -1   7   2        6.68        6.03      1.07 o 
   0   7   2       15.94       15.79      1.31 o 
   1   7   2        2.16        2.29      1.07 o 
   2   7   2        0.28        0.14      1.03 o 
   3   7   2        2.77        0.71      1.12 o 
   4   7   2        1.08        3.07      1.50 o 
   5   7   2        8.50       10.06      2.35 o 
   6   7   2       57.56       52.40      2.68 o 
   7   7   2       88.29       89.59      3.34 o 
   8   7   2       32.60       29.79      2.50 o 
  -7   8   2       12.44       15.52      2.42 o 
  -6   8   2        2.41        0.08      1.93 o 
  -5   8   2        0.35       -0.40      1.81 o 
  -4   8   2        0.02       -0.93      1.55 o 
  -3   8   2        0.48       -1.92      1.92 o 
  -2   8   2        0.33       -0.96      0.96 o 
  -1   8   2        0.12        0.83      1.59 o 
   0   8   2        0.86        1.15      1.11 o 
   1   8   2       24.54       24.56      1.74 o 
   2   8   2       80.87       81.39      2.86 o 
   3   8   2       12.97       11.31      1.76 o 
   4   8   2        4.24        2.67      1.70 o 
   5   8   2        4.42        7.30      2.86 o 
   6   8   2       10.54       12.97      2.16 o 
  -3   9   2        5.95        4.90      2.06 o 
  -2   9   2        0.85        1.39      1.63 o 
  -1   9   2        0.04       -0.50      2.27 o 
   0   9   2        0.06        0.80      1.61 o 
   1   9   2        2.92        6.65      1.93 o 
   2   9   2        0.88        1.77      1.68 o 
   3   9   2        0.02       -1.66      1.69 o 
 -14   1   3        1.10        4.41      3.41 o 
 -13   1   3       17.17       15.71      2.37 o 
 -12   1   3        7.21        6.13      1.94 o 
 -11   1   3        0.17        1.70      1.25 o 
 -10   1   3       87.71       83.39      2.44 o 
  -9   1   3        2.04        1.51      1.49 o 
  -8   1   3      166.24      157.00      2.16 o 
  -7   1   3       61.28       64.32      1.39 o 
  -6   1   3       18.73       15.74      0.84 o 
  -5   1   3      459.11      483.98      3.98 o 
  -4   1   3      403.53      414.04      3.38 o 
  -3   1   3      136.79      140.84      1.30 o 
  -2   1   3     2224.28     2078.57     12.94 o 
  -1   1   3      542.14      529.00      4.23 o 
   0   1   3      116.57      121.23      2.06 o 
   1   1   3      291.62      295.64      2.74 o 
   2   1   3       67.56       68.54      0.86 o 
   3   1   3        4.91        7.89      0.52 o 
   4   1   3      155.52      146.98      1.81 o 
   5   1   3       63.59       79.40      1.41 o 
   6   1   3       13.46       16.38      0.99 o 
   7   1   3       17.31       17.62      1.01 o 
   8   1   3        0.24       -0.79      0.79 o 
   9   1   3       67.89       56.80      2.01 o 
  10   1   3        3.55        4.56      1.33 o 
  11   1   3       11.35        8.96      1.94 o 
  12   1   3        2.52        5.99      2.03 o 
  13   1   3        0.16        0.26      2.59 o 
 -13   2   3       10.74       11.48      2.62 o 
 -12   2   3        0.93        1.72      1.48 o 
 -11   2   3       24.09       20.52      1.70 o 
 -10   2   3       62.54       47.30      2.30 o 
  -9   2   3       77.99       75.60      2.31 o 
  -8   2   3      337.49      323.64      4.06 o 
  -7   2   3       23.00       19.26      1.24 o 
  -6   2   3      195.27      201.03      2.77 o 
  -5   2   3      514.04      494.36      4.75 o 
  -4   2   3       46.35       35.65      0.71 o 
  -3   2   3       27.51       25.86      0.78 o 
  -2   2   3     1752.05     1755.89     12.00 o 
  -1   2   3     6541.64     6632.67     41.06 o 
   0   2   3      159.39      138.70      1.48 o 
   1   2   3      520.64      548.25      3.80 o 
   2   2   3        4.93        4.42      0.41 o 
   3   2   3      909.81      886.02      8.05 o 
   4   2   3      892.01      911.18      7.29 o 
   5   2   3       37.18       39.70      1.08 o 
   6   2   3      264.45      249.51      2.84 o 
   7   2   3        3.83        3.57      0.73 o 
   8   2   3        0.38       -0.13      1.20 o 
   9   2   3       13.63       16.74      1.68 o 
  10   2   3       99.38       94.74      5.29 o 
  11   2   3        0.10        1.53      1.44 o 
  12   2   3        2.88        0.79      2.47 o 
  13   2   3        0.22       -1.68      3.28 o 
 -13   3   3        4.72        8.76      1.74 o 
 -12   3   3        5.45        5.70      1.55 o 
 -11   3   3        0.99        3.70      1.43 o 
 -10   3   3       18.30       24.01      1.74 o 
  -9   3   3        6.82        8.88      1.37 o 
  -8   3   3       32.02       37.91      1.75 o 
  -7   3   3      126.14      133.93      3.45 o 
  -6   3   3      126.44      141.39      2.42 o 
  -5   3   3      388.01      381.18      4.70 o 
  -4   3   3      152.06      158.78      1.88 o 
  -3   3   3        6.44        5.36      0.61 o 
  -2   3   3      204.57      214.32      2.39 o 
  -1   3   3       89.17       92.13      1.39 o 
   0   3   3       41.81       48.06      1.13 o 
   1   3   3      421.03      381.85      3.32 o 
   2   3   3        2.59        0.66      0.59 o 
   3   3   3       55.32       53.00      1.22 o 
   4   3   3       81.03       90.37      1.47 o 
   5   3   3      186.00      207.77      2.31 o 
   6   3   3       64.30       64.44      1.45 o 
   7   3   3       35.04       37.27      1.65 o 
   8   3   3       13.19        9.92      1.31 o 
   9   3   3      141.75      137.14      4.02 o 
  10   3   3        0.74        1.30      1.62 o 
  11   3   3        1.63        1.29      2.23 o 
  12   3   3        4.85        5.89      2.00 o 
 -12   4   3        0.10        3.35      1.84 o 
 -11   4   3       21.96       19.91      1.99 o 
 -10   4   3       45.63       39.57      2.09 o 
  -9   4   3        3.05        4.15      1.36 o 
  -8   4   3      175.71      179.96      3.25 o 
  -7   4   3       12.68       12.68      1.32 o 
  -6   4   3       71.41       69.42      2.05 o 
  -5   4   3       62.91       64.90      1.92 o 
  -4   4   3       39.61       36.89      1.16 o 
  -3   4   3      226.91      231.65      2.53 o 
  -2   4   3        2.54        1.09      0.64 o 
  -1   4   3     1230.38     1284.31      9.39 o 
   0   4   3     3272.21     3335.96     22.80 o 
   1   4   3      251.06      263.41      2.76 o 
   2   4   3      178.25      185.03      2.28 o 
   3   4   3      246.02      244.01      2.70 o 
   4   4   3        0.01        0.18      0.68 o 
   5   4   3       70.43       67.82      2.02 o 
   6   4   3       61.69       60.90      2.03 o 
   7   4   3        0.08        0.90      1.44 o 
   8   4   3       66.53       76.52      2.89 o 
   9   4   3        9.67       12.13      1.87 o 
  10   4   3       23.75       24.80      2.24 o 
  11   4   3       15.15       17.68      2.27 o 
  12   4   3        8.56       11.20      3.48 o 
 -11   5   3        5.97        7.06      2.31 o 
 -10   5   3       18.12       22.17      2.54 o 
  -9   5   3        0.92        4.00      1.40 o 
  -8   5   3        5.11        4.34      1.39 o 
  -7   5   3       14.48       18.34      1.97 o 
  -6   5   3       36.13       33.35      1.95 o 
  -5   5   3       87.28       89.68      2.54 o 
  -4   5   3      126.50      135.12      2.14 o 
  -3   5   3      167.92      176.01      2.37 o 
  -2   5   3        2.43        0.80      0.77 o 
  -1   5   3        4.08        4.87      0.81 o 
   0   5   3       46.31       44.28      1.40 o 
   1   5   3        4.48        3.69      0.87 o 
   2   5   3       14.73       14.63      1.04 o 
   3   5   3        2.44        2.49      0.88 o 
   4   5   3      154.09      157.36      2.76 o 
   5   5   3       45.26       49.19      1.97 o 
   6   5   3        5.70        6.57      1.62 o 
   7   5   3       71.39       77.90      4.59 o 
   8   5   3       79.26       79.12      3.73 o 
   9   5   3        1.55       -0.98      1.86 o 
  10   5   3        0.00        0.03      1.87 o 
  11   5   3        9.36       12.64      2.31 o 
 -10   6   3        0.55       -0.97      2.09 o 
  -9   6   3        8.28        6.89      3.94 o 
  -8   6   3       29.42       30.27      2.18 o 
  -7   6   3       10.21        9.63      2.27 o 
  -6   6   3        0.10       -1.19      1.19 o 
  -5   6   3        2.25        1.42      1.18 o 
  -4   6   3       11.10       15.38      1.15 o 
  -3   6   3        4.17        4.80      1.00 o 
  -2   6   3       23.20       21.78      1.22 o 
  -1   6   3       24.52       25.77      1.47 o 
   0   6   3      573.22      547.32      5.13 o 
   1   6   3      192.43      186.87      2.73 o 
   2   6   3       80.91       79.96      2.26 o 
   3   6   3       28.03       29.26      1.48 o 
   4   6   3        4.61        3.31      1.14 o 
   5   6   3       32.48       32.74      3.73 o 
   6   6   3        7.84        7.17      1.68 o 
   7   6   3       83.34       85.33      3.08 o 
   8   6   3       19.29       15.31      2.02 o 
   9   6   3        5.02        5.80      1.90 o 
  10   6   3       25.07       30.53      2.64 o 
  -9   7   3        0.19       -2.08      2.08 o 
  -8   7   3        0.30       -1.86      1.98 o 
  -7   7   3        3.45        4.60      1.74 o 
  -6   7   3        1.62        1.90      1.50 o 
  -5   7   3       27.96       31.66      2.16 o 
  -4   7   3      105.56      105.10      4.61 o 
  -3   7   3       54.09       49.94      1.95 o 
  -2   7   3        0.78        1.06      1.03 o 
  -1   7   3        4.72        6.28      1.08 o 
   0   7   3        0.35        1.49      0.99 o 
   1   7   3       12.47       12.67      1.25 o 
   2   7   3        0.03       -1.03      1.03 o 
   3   7   3        0.25       -0.91      1.15 o 
   4   7   3       16.85       17.07      1.83 o 
   5   7   3        0.87        0.31      1.54 o 
   6   7   3        3.61        4.91      1.77 o 
   7   7   3       24.51       25.17      2.32 o 
   8   7   3        3.84        3.10      2.00 o 
  -7   8   3        1.77       -2.04      2.04 o 
  -6   8   3        0.11       -1.90      1.90 o 
  -5   8   3        0.02       -0.77      1.53 o 
  -4   8   3        2.84        2.05      1.62 o 
  -3   8   3        0.91        2.70      1.56 o 
  -2   8   3        2.07        1.65      1.27 o 
  -1   8   3        0.12        1.23      1.26 o 
   0   8   3        4.09        3.41      1.87 o 
   1   8   3        1.22        1.82      1.39 o 
   2   8   3        1.05       -0.95      1.38 o 
   3   8   3        4.30        4.77      1.64 o 
   4   8   3        0.37        0.64      1.67 o 
   5   8   3        2.07        1.86      1.76 o 
   6   8   3       11.58       13.50      2.14 o 
  -3   9   3        6.41        5.09      2.06 o 
  -2   9   3        0.36       -1.96      1.96 o 
  -1   9   3        0.84        2.54      1.61 o 
   0   9   3        3.62        0.54      1.65 o 
   1   9   3        1.81       -0.82      2.00 o 
   2   9   3        1.38        5.31      2.03 o 
 -14   0   4       20.60       28.46      3.88 o 
 -13   0   4        0.77        6.78      2.98 o 
 -12   0   4        1.62        0.47      2.51 o 
 -11   0   4       69.07       68.85      4.22 o 
 -10   0   4        4.60        3.56      1.38 o 
  -9   0   4      300.04      307.00      4.76 o 
  -8   0   4      411.34      425.10      5.66 o 
  -7   0   4      103.59      129.74      4.43 o 
  -6   0   4        0.20        0.79      0.84 o 
  -5   0   4      587.82      639.12      7.04 o 
  -4   0   4     1207.88     1286.34     12.82 o 
  -3   0   4     1157.10     1175.58     11.59 o 
  -2   0   4     4335.11     4386.37     41.64 o 
  -1   0   4      826.26      817.19      8.07 o 
   0   0   4     2755.88     2871.92     27.03 o 
   1   0   4     1468.67     1442.26     13.93 o 
   2   0   4      694.26      750.90      7.74 o 
   3   0   4     3047.92     3042.20     28.88 o 
   4   0   4     1827.91     1914.36     18.74 o 
   5   0   4       31.79       29.46      1.39 o 
   6   0   4      903.31      906.20      9.90 o 
   7   0   4      153.61      137.22      2.94 o 
   8   0   4       12.47       14.33      1.56 o 
   9   0   4        0.00       -1.34      1.34 o 
  10   0   4      140.52      131.89      5.03 o 
  11   0   4       20.99       14.19      4.23 o 
  12   0   4        5.94        5.56      2.88 o 
  13   0   4        3.70        2.67      3.21 o 
 -14   1   4       50.24       54.32      4.03 o 
 -13   1   4        0.41        2.22      2.54 o 
 -12   1   4        2.28       -0.43      1.85 o 
 -11   1   4        8.45       11.33      1.49 o 
 -10   1   4      455.60      430.32      5.12 o 
  -9   1   4       86.28       79.01      1.79 o 
  -8   1   4      688.66      700.12      5.84 o 
  -7   1   4      151.22      135.43      1.92 o 
  -6   1   4        4.68        6.05      0.65 o 
  -5   1   4      220.25      207.90      2.19 o 
  -4   1   4       87.56      104.74      1.41 o 
  -3   1   4       62.46       60.00      1.54 o 
  -2   1   4        0.00       -0.24      0.43 o 
  -1   1   4        1.16        3.22      0.65 o 
   0   1   4     3924.42     3999.99     23.23 o 
   1   1   4     2677.37     2704.70     19.81 o 
   2   1   4      291.69      317.69      2.42 o 
   3   1   4      202.85      221.44      2.15 o 
   4   1   4       60.39       41.38      1.55 o 
   5   1   4       10.17        4.82      0.75 o 
   6   1   4      258.17      250.64      3.01 o 
   7   1   4        1.08        0.88      0.76 o 
   8   1   4       59.61       59.12      1.66 o 
   9   1   4      164.19      132.94      2.76 o 
  10   1   4       28.75       24.20      1.68 o 
  11   1   4       31.86       31.72      2.38 o 
  12   1   4        6.25        5.99      3.53 o 
  13   1   4       12.13       16.71      3.66 o 
 -13   2   4        1.35        5.37      2.76 o 
 -12   2   4        0.40        1.69      1.94 o 
 -11   2   4       53.08       51.35      2.19 o 
 -10   2   4        0.01        1.88      1.30 o 
  -9   2   4        2.48       -0.30      1.22 o 
  -8   2   4      110.60      113.04      2.46 o 
  -7   2   4       39.43       41.54      1.55 o 
  -6   2   4       19.12       18.28      1.12 o 
  -5   2   4       44.76       44.85      0.82 o 
  -4   2   4        4.09        5.08      0.52 o 
  -3   2   4      382.35      412.15      3.37 o 
  -2   2   4       41.96       33.05      0.74 o 
  -1   2   4      191.50      198.84      1.70 o 
   0   2   4      600.52      615.52      4.58 o 
   1   2   4        8.14        8.55      0.40 o 
   2   2   4      509.29      557.92      4.86 o 
   3   2   4       98.97       98.61      1.28 o 
   4   2   4        3.61        7.11      0.63 o 
   5   2   4       91.66       75.87      1.37 o 
   6   2   4        0.10        0.06      0.65 o 
   7   2   4       49.43       49.73      1.40 o 
   8   2   4       52.75       49.37      1.93 o 
   9   2   4        2.71        2.42      1.25 o 
  10   2   4        3.75        6.06      1.44 o 
  11   2   4       49.81       51.15      2.63 o 
  12   2   4        0.01        1.15      3.32 o 
 -13   3   4       12.26       16.55      3.03 o 
 -12   3   4        3.76        8.18      2.09 o 
 -11   3   4        3.14        7.88      1.53 o 
 -10   3   4        2.71        4.16      2.05 o 
  -9   3   4       61.76       68.10      2.32 o 
  -8   3   4        0.12        0.76      1.14 o 
  -7   3   4       26.08       20.89      1.37 o 
  -6   3   4       34.78       29.27      1.37 o 
  -5   3   4       80.09       93.19      1.44 o 
  -4   3   4      298.06      279.75      2.72 o 
  -3   3   4      467.70      469.84      3.91 o 
  -2   3   4      306.81      284.94      2.66 o 
  -1   3   4      127.52      134.89      2.05 o 
   0   3   4     1274.55     1267.82      9.06 o 
   1   3   4     1367.16     1343.58     10.57 o 
   2   3   4      182.69      193.58      2.11 o 
   3   3   4       89.10       96.89      1.50 o 
   4   3   4       31.81       23.34      0.92 o 
   5   3   4       93.11       87.41      1.57 o 
   6   3   4      256.94      244.28      2.71 o 
   7   3   4       25.33       29.11      1.51 o 
   8   3   4       28.28       24.71      1.74 o 
   9   3   4        0.01        0.07      1.53 o 
  10   3   4        0.36        1.63      1.59 o 
  11   3   4        0.04       -1.88      1.88 o 
  12   3   4        9.36       13.76      2.24 o 
 -12   4   4        1.60        4.52      2.93 o 
 -11   4   4       18.50       18.20      1.82 o 
 -10   4   4       56.31       46.54      2.16 o 
  -9   4   4      111.17      112.39      5.52 o 
  -8   4   4       25.48       26.14      1.64 o 
  -7   4   4        3.52        3.85      1.22 o 
  -6   4   4       82.53       80.68      2.20 o 
  -5   4   4        7.33        9.21      1.31 o 
  -4   4   4       14.53       16.42      0.89 o 
  -3   4   4        0.34        0.11      0.63 o 
  -2   4   4       19.97       25.09      0.95 o 
  -1   4   4     1354.59     1393.74     10.11 o 
   0   4   4       11.32       14.41      0.88 o 
   1   4   4        8.35        7.22      0.78 o 
   2   4   4      687.65      678.33      8.40 o 
   3   4   4      101.73      101.06      2.04 o 
   4   4   4      106.78      109.60      1.85 o 
   5   4   4       33.80       37.11      1.29 o 
   6   4   4       50.74       49.71      1.80 o 
   7   4   4      204.70      197.86      5.65 o 
   8   4   4       45.21       44.36      2.39 o 
   9   4   4       10.08       12.75      1.91 o 
  10   4   4        0.04        1.44      1.69 o 
  11   4   4       31.56       38.58      2.74 o 
 -11   5   4        0.48        4.36      1.78 o 
 -10   5   4       14.14       13.64      1.98 o 
  -9   5   4        5.91        6.66      1.62 o 
  -8   5   4        0.04        0.41      1.41 o 
  -7   5   4        1.23       -0.02      1.20 o 
  -6   5   4       76.09       77.60      2.23 o 
  -5   5   4       45.26       44.21      1.72 o 
  -4   5   4        7.52       11.08      1.02 o 
  -3   5   4      132.88      133.44      2.94 o 
  -2   5   4        3.14        2.57      0.79 o 
  -1   5   4       26.66       24.25      1.16 o 
   0   5   4       71.29       73.00      1.59 o 
   1   5   4      243.08      225.60      2.77 o 
   2   5   4       35.56       37.86      1.35 o 
   3   5   4       16.19       14.67      1.07 o 
   4   5   4        3.54        2.40      0.90 o 
   5   5   4      143.19      138.45      3.23 o 
   6   5   4      167.31      160.49      3.56 o 
   7   5   4      125.40      132.14      5.08 o 
   8   5   4        4.12        2.00      1.73 o 
   9   5   4        9.69       11.67      1.99 o 
  10   5   4        1.28        3.94      1.96 o 
 -10   6   4       43.68       43.33      5.12 o 
  -9   6   4       67.75       68.59      4.44 o 
  -8   6   4       53.22       52.33      2.65 o 
  -7   6   4        8.51        9.79      1.72 o 
  -6   6   4        9.30        8.68      1.61 o 
  -5   6   4       18.21       21.43      1.54 o 
  -4   6   4        5.60        5.86      1.09 o 
  -3   6   4       26.58       30.33      1.36 o 
  -2   6   4        7.69        7.39      1.19 o 
  -1   6   4      168.05      147.38      3.13 o 
   0   6   4      562.10      552.70      5.18 o 
   1   6   4      383.69      384.95      4.02 o 
   2   6   4       79.15       73.79      1.96 o 
   3   6   4       20.01       18.78      1.45 o 
   4   6   4        7.72        7.16      1.41 o 
   5   6   4       10.41       13.04      1.73 o 
   6   6   4       90.40       96.07      3.21 o 
   7   6   4       59.38       65.82      3.45 o 
   8   6   4        6.41        5.35      1.87 o 
   9   6   4        1.85        3.30      2.01 o 
  -9   7   4        4.71        6.35      3.69 o 
  -8   7   4        2.07        2.79      3.91 o 
  -7   7   4        1.51       -0.41      1.37 o 
  -6   7   4        8.06        4.51      1.57 o 
  -5   7   4        7.94        9.88      1.69 o 
  -4   7   4        3.22        5.44      1.53 o 
  -3   7   4        6.08        4.36      1.20 o 
  -2   7   4        0.01        0.36      1.01 o 
  -1   7   4        0.29        0.83      1.37 o 
   0   7   4        1.47        0.59      0.99 o 
   1   7   4        7.06        7.00      1.11 o 
   2   7   4       21.21       25.82      1.64 o 
   3   7   4        2.71        5.63      1.30 o 
   4   7   4        7.68        8.83      1.70 o 
   5   7   4       63.05       57.81      2.70 o 
   6   7   4      161.75      160.70      4.53 o 
   7   7   4       23.01       21.08      2.27 o 
   8   7   4        7.55        8.87      2.07 o 
  -7   8   4        2.53        8.71      3.69 o 
  -6   8   4        1.18        2.25      3.83 o 
  -5   8   4        0.16        0.10      1.70 o 
  -4   8   4        3.79        8.58      1.75 o 
  -3   8   4        0.10       -1.58      1.58 o 
  -2   8   4        1.03        0.15      1.62 o 
  -1   8   4        3.74        4.14      1.20 o 
   0   8   4      122.80      110.44      3.18 o 
   1   8   4      152.08      140.57      3.38 o 
   2   8   4       15.97       10.26      1.88 o 
   3   8   4        1.19       -0.43      1.69 o 
   4   8   4        0.70       -0.63      1.62 o 
   5   8   4       23.88       30.74      3.26 o 
   6   8   4       21.04       21.56      2.37 o 
  -3   9   4        0.03       -0.50      2.04 o 
  -2   9   4        0.47        0.25      2.21 o 
  -1   9   4        0.72       -0.74      1.63 o 
   0   9   4        0.11       -2.53      2.53 o 
   1   9   4        0.01        1.43      2.11 o 
   2   9   4        0.72        1.85      3.75 o 
 -14   1   5        0.50        5.64      2.67 o 
 -13   1   5        2.42        5.35      2.06 o 
 -12   1   5        2.02        3.42      1.92 o 
 -11   1   5        1.00       -0.19      1.43 o 
 -10   1   5       98.68       96.90      2.53 o 
  -9   1   5        7.41        8.79      0.99 o 
  -8   1   5      213.13      217.19      2.68 o 
  -7   1   5       21.86       18.12      0.90 o 
  -6   1   5      104.85      109.02      1.67 o 
  -5   1   5       77.77       88.05      1.45 o 
  -4   1   5       43.91       44.97      1.13 o 
  -3   1   5      261.32      282.90      2.51 o 
  -2   1   5      115.37       96.02      1.01 o 
  -1   1   5      246.25      249.52      2.12 o 
   0   1   5       83.03       84.34      1.00 o 
   1   1   5       28.64       27.82      0.84 o 
   2   1   5       26.11       19.51      0.60 o 
   3   1   5        0.81        1.24      0.68 o 
   4   1   5       94.39       91.85      1.67 o 
   5   1   5       17.71       20.19      0.88 o 
   6   1   5       86.81       79.12      1.63 o 
   7   1   5       19.56       17.71      1.06 o 
   8   1   5      165.28      143.10      2.41 o 
   9   1   5       22.59       19.78      1.52 o 
  10   1   5       12.10       10.63      1.48 o 
  11   1   5       12.79       13.20      2.07 o 
  12   1   5        2.10        1.51      2.91 o 
 -13   2   5        0.04        1.90      1.99 o 
 -12   2   5        9.38        8.30      1.56 o 
 -11   2   5       24.71       22.29      1.70 o 
 -10   2   5        1.52        0.96      1.22 o 
  -9   2   5      429.00      423.23      5.26 o 
  -8   2   5       71.83       61.51      2.14 o 
  -7   2   5        0.17        1.03      0.51 o 
  -6   2   5       21.59       18.06      1.18 o 
  -5   2   5       19.21       24.06      0.87 o 
  -4   2   5       67.64       70.35      1.26 o 
  -3   2   5        1.13        2.18      0.43 o 
  -2   2   5       20.10       17.08      0.87 o 
  -1   2   5      163.20      149.84      1.40 o 
   0   2   5      764.11      774.28      5.66 o 
   1   2   5      613.38      607.16      5.18 o 
   2   2   5      781.31      845.49      7.00 o 
   3   2   5      923.85      896.43      7.48 o 
   4   2   5      520.78      554.18      4.52 o 
   5   2   5        1.62        1.51      0.63 o 
   6   2   5      678.43      637.57      5.36 o 
   7   2   5       80.77       71.34      1.70 o 
   8   2   5      103.86      112.84      2.63 o 
   9   2   5        0.01       -0.15      1.18 o 
  10   2   5       15.18       17.96      2.45 o 
  11   2   5       25.09       28.69      2.26 o 
  12   2   5        3.92       10.12      2.74 o 
 -13   3   5        6.83        7.12      1.97 o 
 -12   3   5        1.33        3.35      1.56 o 
 -11   3   5        2.19        4.78      1.47 o 
 -10   3   5       15.60       22.24      2.37 o 
  -9   3   5       19.41       19.96      1.55 o 
  -8   3   5      131.99      135.10      2.76 o 
  -7   3   5       11.19       13.54      1.25 o 
  -6   3   5       25.40       24.11      1.27 o 
  -5   3   5       16.44       17.86      0.80 o 
  -4   3   5      302.35      319.09      3.00 o 
  -3   3   5      606.47      678.75      6.03 o 
  -2   3   5      216.31      222.22      2.37 o 
  -1   3   5      247.99      228.10      2.65 o 
   0   3   5      137.63      128.14      1.83 o 
   1   3   5        0.77        0.41      0.51 o 
   2   3   5       22.58       23.65      1.12 o 
   3   3   5        2.71        5.29      0.85 o 
   4   3   5      454.07      462.41      4.07 o 
   5   3   5       60.52       58.28      1.36 o 
   6   3   5      147.13      142.79      2.05 o 
   7   3   5      309.55      298.73      4.39 o 
   8   3   5      202.71      202.29      3.99 o 
   9   3   5       32.29       36.26      2.85 o 
  10   3   5        3.25        1.94      1.72 o 
  11   3   5        5.92       12.52      2.61 o 
  12   3   5       28.93       32.74      3.15 o 
 -12   4   5        4.59        5.31      1.87 o 
 -11   4   5       26.04       31.79      2.29 o 
 -10   4   5        4.29        6.73      1.48 o 
  -9   4   5      111.62      114.75      2.80 o 
  -8   4   5      289.03      280.93      3.99 o 
  -7   4   5       35.34       36.17      1.51 o 
  -6   4   5        3.01        3.81      0.97 o 
  -5   4   5      123.66      131.20      2.29 o 
  -4   4   5        9.31        9.93      0.82 o 
  -3   4   5        0.36       -0.12      0.65 o 
  -2   4   5      128.03      134.80      1.85 o 
  -1   4   5      340.60      368.39      3.53 o 
   0   4   5       26.66       29.50      1.02 o 
   1   4   5      272.99      275.19      2.80 o 
   2   4   5      354.22      362.30      3.96 o 
   3   4   5       53.83       53.67      1.35 o 
   4   4   5       16.97       20.27      0.95 o 
   5   4   5        3.63        7.20      1.28 o 
   6   4   5       42.21       44.37      2.19 o 
   7   4   5      194.73      208.23      4.12 o 
   8   4   5        9.34        6.71      1.68 o 
   9   4   5        7.69        7.69      1.76 o 
  10   4   5       25.47       23.40      2.30 o 
  11   4   5        2.37        2.58      2.27 o 
 -11   5   5        4.04        5.45      1.84 o 
 -10   5   5       13.06       10.42      1.89 o 
  -9   5   5       26.91       35.11      2.78 o 
  -8   5   5        0.78        0.09      1.44 o 
  -7   5   5        0.48        0.63      1.39 o 
  -6   5   5        4.74        5.92      1.21 o 
  -5   5   5      132.94      131.82      3.26 o 
  -4   5   5      407.11      414.26      4.04 o 
  -3   5   5       47.99       42.08      1.39 o 
  -2   5   5       59.67       74.08      1.66 o 
  -1   5   5       42.23       42.82      1.39 o 
   0   5   5       38.40       35.93      1.29 o 
   1   5   5       90.11       87.56      1.78 o 
   2   5   5        1.46        0.58      0.76 o 
   3   5   5       37.76       36.93      1.35 o 
   4   5   5       57.37       58.82      1.94 o 
   5   5   5        2.56        2.25      1.41 o 
   6   5   5      171.75      168.86      3.68 o 
   7   5   5      105.94       95.78      3.06 o 
   8   5   5        0.17        0.95      1.70 o 
   9   5   5        0.06        0.49      1.74 o 
  10   5   5        2.54        5.05      2.59 o 
 -10   6   5        0.05        1.37      3.19 o 
  -9   6   5       29.16       25.33      2.26 o 
  -8   6   5      116.94      115.73      3.88 o 
  -7   6   5       19.68       24.44      2.04 o 
  -6   6   5       28.54       32.13      2.08 o 
  -5   6   5        0.19        1.64      1.35 o 
  -4   6   5        7.70        8.27      1.17 o 
  -3   6   5       33.85       33.68      1.38 o 
  -2   6   5        0.01       -0.03      0.89 o 
  -1   6   5      381.58      381.26      3.99 o 
   0   6   5       36.62       37.42      1.46 o 
   1   6   5       77.84       71.39      1.87 o 
   2   6   5       13.17       11.03      1.28 o 
   3   6   5        5.12        1.97      1.16 o 
   4   6   5       19.65       21.10      1.95 o 
   5   6   5       36.64       41.54      3.34 o 
   6   6   5       46.29       49.70      2.54 o 
   7   6   5        5.22        4.10      1.72 o 
   8   6   5        1.35        2.43      1.85 o 
   9   6   5       10.51       11.82      2.25 o 
  -9   7   5        0.59       -2.04      2.04 o 
  -8   7   5        2.13        5.26      1.86 o 
  -7   7   5        0.01       -1.05      1.65 o 
  -6   7   5       15.37       13.71      1.86 o 
  -5   7   5       59.96       56.55      2.61 o 
  -4   7   5       54.40       56.01      2.53 o 
  -3   7   5        1.06       -1.26      1.26 o 
  -2   7   5        0.74        0.21      1.11 o 
  -1   7   5        2.64        2.38      1.02 o 
   0   7   5        8.66       10.49      1.24 o 
   1   7   5       10.14       12.42      1.44 o 
   2   7   5        0.11       -0.18      1.23 o 
   3   7   5        3.84        2.87      1.30 o 
   4   7   5       12.26       12.04      1.77 o 
   5   7   5        0.00        1.17      1.70 o 
   6   7   5       20.78       22.87      2.26 o 
   7   7   5        0.15       -1.51      1.72 o 
   8   7   5        0.12        2.32      1.97 o 
  -7   8   5        0.29       -0.75      2.02 o 
  -6   8   5        3.36        3.64      1.81 o 
  -5   8   5        0.34       -1.34      1.66 o 
  -4   8   5        0.72       -1.58      1.58 o 
  -3   8   5       10.63       11.11      1.86 o 
  -2   8   5        2.87        2.08      1.33 o 
  -1   8   5       23.48       19.99      1.92 o 
   0   8   5       52.85       48.36      2.44 o 
   1   8   5       22.55       21.98      1.99 o 
   2   8   5        0.35       -0.25      1.62 o 
   3   8   5        0.70       -1.15      2.35 o 
   4   8   5        6.77        7.19      1.84 o 
   5   8   5        5.29        3.47      2.00 o 
  -2   9   5        1.44        1.44      3.34 o 
  -1   9   5        2.23        3.40      1.71 o 
   0   9   5        0.03       -1.62      1.64 o 
   1   9   5        0.00       -2.06      2.06 o 
 -14   0   6       33.10       36.65      4.19 o 
 -13   0   6       11.49        9.90      3.18 o 
 -12   0   6        4.26        8.19      2.90 o 
 -11   0   6        0.11       -2.29      2.29 o 
 -10   0   6       62.82       59.08      3.28 o 
  -9   0   6     1225.98     1149.06     12.71 o 
  -8   0   6      945.26      875.01      9.94 o 
  -7   0   6       45.55       44.84      2.11 o 
  -6   0   6      122.68       75.53      2.12 o 
  -5   0   6       27.57       30.15      1.43 o 
  -4   0   6       82.48      108.41      2.21 o 
  -3   0   6      149.75      192.29      3.20 o 
  -2   0   6      101.65      108.73      1.99 o 
  -1   0   6      240.46      262.75      4.12 o 
   0   0   6     2335.60     2511.94     23.85 o 
   1   0   6      466.49      439.81      5.11 o 
   2   0   6     5044.46     5628.63     52.77 o 
   3   0   6      585.62      632.18      6.94 o 
   4   0   6     1019.58      973.76     10.29 o 
   5   0   6        0.96       -0.49      0.86 o 
   6   0   6     1321.65     1240.21     13.14 o 
   7   0   6      619.62      545.41      6.99 o 
   8   0   6      321.10      323.42      5.82 o 
   9   0   6        8.28        9.27      1.59 o 
  10   0   6        0.64       -1.23      2.29 o 
  11   0   6      139.28      143.88      5.75 o 
  12   0   6        9.90       23.05      5.52 o 
 -14   1   6       52.63       54.09      3.21 o 
 -13   1   6        0.02        0.20      1.95 o 
 -12   1   6       11.42       18.91      2.16 o 
 -11   1   6        3.31        2.70      1.34 o 
 -10   1   6        0.79       -1.19      1.19 o 
  -9   1   6       60.24       55.81      1.69 o 
  -8   1   6       72.58       70.46      1.71 o 
  -7   1   6      137.27      130.44      1.95 o 
  -6   1   6      191.82      200.28      2.30 o 
  -5   1   6       17.62        9.70      0.72 o 
  -4   1   6       10.09        9.49      0.66 o 
  -3   1   6     2434.15     2647.41     17.88 o 
  -2   1   6      103.72      140.14      1.32 o 
  -1   1   6        0.23        0.33      0.46 o 
   0   1   6     4516.33     4666.16     31.15 o 
   1   1   6      914.60      906.86      6.01 o 
   2   1   6       30.39       24.73      0.80 o 
   3   1   6       95.83      104.78      1.50 o 
   4   1   6     1929.49     1913.54     13.36 o 
   5   1   6      354.25      314.72      3.09 o 
   6   1   6      662.99      654.81      5.48 o 
   7   1   6      667.66      645.15      5.60 o 
   8   1   6      491.59      441.50      4.88 o 
   9   1   6        0.06       -0.88      1.86 o 
  10   1   6        0.60       -0.03      1.30 o 
  11   1   6        1.09        1.92      2.23 o 
  12   1   6      115.26      125.38      4.84 o 
 -13   2   6        3.48        4.69      2.02 o 
 -12   2   6        0.45        0.23      1.51 o 
 -11   2   6        3.10        3.25      1.37 o 
 -10   2   6        2.52        3.39      1.31 o 
  -9   2   6      269.16      247.07      3.75 o 
  -8   2   6      898.29      858.94      7.97 o 
  -7   2   6        0.00        0.70      0.62 o 
  -6   2   6       19.71       14.22      0.81 o 
  -5   2   6      185.12      192.64      2.75 o 
  -4   2   6       81.91       70.92      1.26 o 
  -3   2   6      165.81      168.28      2.15 o 
  -2   2   6      342.56      338.82      3.68 o 
  -1   2   6      243.04      230.68      2.05 o 
   0   2   6       63.48       65.39      1.14 o 
   1   2   6      795.77      827.27      6.82 o 
   2   2   6     3351.72     3772.09     27.87 o 
   3   2   6      319.36      308.71      3.36 o 
   4   2   6        2.82        4.00      0.62 o 
   5   2   6       35.59       32.61      1.27 o 
   6   2   6        3.04        2.96      0.81 o 
   7   2   6      822.84      774.13      6.47 o 
   8   2   6       59.61       63.34      2.13 o 
   9   2   6        1.41        1.75      1.47 o 
  10   2   6       88.83       90.42      3.22 o 
  11   2   6       36.45       39.63      2.52 o 
  12   2   6        1.56        9.02      4.63 o 
 -13   3   6       17.84       23.09      2.34 o 
 -12   3   6       47.30       54.91      2.78 o 
 -11   3   6        8.09        9.64      1.58 o 
 -10   3   6      190.39      176.25      3.37 o 
  -9   3   6       19.71       21.16      1.87 o 
  -8   3   6      124.82      124.81      3.27 o 
  -7   3   6       14.25       15.76      1.32 o 
  -6   3   6      105.58       98.52      1.61 o 
  -5   3   6      194.87      201.55      2.30 o 
  -4   3   6      776.14      789.28      6.99 o 
  -3   3   6      225.37      243.39      2.16 o 
  -2   3   6       37.05       35.18      0.81 o 
  -1   3   6      182.78      157.46      2.09 o 
   0   3   6       53.86       54.96      1.19 o 
   1   3   6      115.20      125.18      1.52 o 
   2   3   6        0.62        0.79      0.74 o 
   3   3   6        7.30       10.74      0.96 o 
   4   3   6      160.92      162.03      3.04 o 
   5   3   6       88.83       82.37      1.97 o 
   6   3   6      369.59      357.71      5.08 o 
   7   3   6      342.96      346.01      5.08 o 
   8   3   6        7.75        7.94      1.66 o 
   9   3   6        9.83        6.39      1.89 o 
  10   3   6       18.70       19.18      2.11 o 
  11   3   6        0.33        1.86      1.87 o 
 -12   4   6        0.19       -1.58      1.73 o 
 -11   4   6       22.40       20.56      2.08 o 
 -10   4   6        6.04        8.63      1.75 o 
  -9   4   6       44.85       41.62      2.32 o 
  -8   4   6      292.76      277.87      3.96 o 
  -7   4   6       38.79       45.21      1.86 o 
  -6   4   6       17.87       15.04      1.24 o 
  -5   4   6        2.87        4.74      0.78 o 
  -4   4   6       19.18       21.19      1.19 o 
  -3   4   6       57.54       61.43      1.59 o 
  -2   4   6       97.80      100.23      1.60 o 
  -1   4   6      202.42      197.83      2.32 o 
   0   4   6        4.19        3.41      0.68 o 
   1   4   6      829.25      868.84      6.76 o 
   2   4   6      231.24      248.28      2.62 o 
   3   4   6       90.49       80.99      1.96 o 
   4   4   6       77.79       80.35      2.02 o 
   5   4   6       19.65       22.85      1.32 o 
   6   4   6      262.16      258.73      4.39 o 
   7   4   6      125.31      123.85      3.33 o 
   8   4   6       17.97       18.35      2.01 o 
   9   4   6        2.33        2.46      1.72 o 
  10   4   6       29.21       33.54      3.39 o 
  11   4   6        2.67        2.08      2.08 o 
 -11   5   6        0.29        3.03      1.80 o 
 -10   5   6       23.40       25.53      2.18 o 
  -9   5   6        1.41        1.13      1.55 o 
  -8   5   6       70.72       67.47      2.67 o 
  -7   5   6       30.24       31.39      2.88 o 
  -6   5   6        0.39        0.10      1.36 o 
  -5   5   6       16.98       17.68      1.29 o 
  -4   5   6       53.44       54.89      2.21 o 
  -3   5   6        7.58        7.71      0.92 o 
  -2   5   6       44.97       51.35      1.47 o 
  -1   5   6        0.07        0.49      0.77 o 
   0   5   6        5.49        6.36      0.87 o 
   1   5   6       23.67       23.37      1.08 o 
   2   5   6       73.10       77.08      1.67 o 
   3   5   6        0.39        0.18      1.04 o 
   4   5   6        0.97        2.86      1.35 o 
   5   5   6       44.30       37.93      2.08 o 
   6   5   6      175.76      176.52      3.74 o 
   7   5   6        0.17       -0.70      1.62 o 
   8   5   6       25.77       29.53      2.29 o 
   9   5   6        0.56        1.42      1.78 o 
  10   5   6        6.35        9.05      2.19 o 
 -10   6   6       23.30       22.85      2.98 o 
  -9   6   6       36.02       37.14      2.53 o 
  -8   6   6       13.87       17.37      1.98 o 
  -7   6   6        2.34        4.70      1.64 o 
  -6   6   6        1.52        1.90      1.49 o 
  -5   6   6        1.96        1.06      2.02 o 
  -4   6   6        1.91       -0.38      1.31 o 
  -3   6   6        7.60        7.04      1.47 o 
  -2   6   6      101.06      105.02      2.09 o 
  -1   6   6       82.48       79.00      3.06 o 
   0   6   6       14.20       11.83      1.10 o 
   1   6   6        2.52        3.09      1.13 o 
   2   6   6        3.96        1.96      1.17 o 
   3   6   6        4.64        6.09      1.26 o 
   4   6   6       34.08       35.48      2.19 o 
   5   6   6       42.73       39.44      2.31 o 
   6   6   6        1.42       -0.52      1.54 o 
   7   6   6        2.59        1.46      1.74 o 
   8   6   6       10.24        9.33      2.04 o 
   9   6   6        1.11       -1.20      1.90 o 
  -9   7   6        2.51        3.44      1.97 o 
  -8   7   6        4.43        4.11      1.91 o 
  -7   7   6        7.12        4.43      1.76 o 
  -6   7   6        6.25        7.77      1.82 o 
  -5   7   6        0.71        0.63      1.60 o 
  -4   7   6        0.28       -0.91      1.47 o 
  -3   7   6        1.05       -0.03      1.29 o 
  -2   7   6       26.33       24.77      1.65 o 
  -1   7   6        7.51        9.36      1.28 o 
   0   7   6        2.21        1.39      1.20 o 
   1   7   6       28.62       25.20      1.64 o 
   2   7   6       13.94       11.93      1.70 o 
   3   7   6        1.78       -1.26      2.07 o 
   4   7   6        7.55        7.68      1.57 o 
   5   7   6       45.91       37.91      2.68 o 
   6   7   6        4.68        4.70      1.86 o 
   7   7   6        6.12        3.85      1.93 o 
  -6   8   6        1.79        0.30      1.77 o 
  -5   8   6        5.27        6.92      2.10 o 
  -4   8   6        2.19        0.47      1.67 o 
  -3   8   6        8.13        8.03      1.76 o 
  -2   8   6        5.00        1.95      1.65 o 
  -1   8   6      107.45      102.61      4.05 o 
   0   8   6       56.89       53.30      2.59 o 
   1   8   6        2.24        0.23      1.57 o 
   2   8   6        0.09        0.87      2.04 o 
   3   8   6        0.04       -0.63      1.98 o 
   4   8   6       14.94       15.82      2.06 o 
   5   8   6        1.03       -0.70      2.35 o 
  -2   9   6        3.03       15.28      4.21 o 
  -1   9   6        0.04        2.13      1.75 o 
   0   9   6        1.43       -1.51      1.67 o 
 -14   1   7        0.25       -0.26      3.55 o 
 -13   1   7       11.72       14.73      2.29 o 
 -12   1   7       15.34       17.95      2.18 o 
 -11   1   7       30.50       28.75      1.83 o 
 -10   1   7       91.00       88.11      2.47 o 
  -9   1   7      114.12      112.55      2.16 o 
  -8   1   7       61.66       64.44      1.75 o 
  -7   1   7      225.26      218.89      2.62 o 
  -6   1   7      416.89      422.37      4.54 o 
  -5   1   7      111.73      127.27      1.78 o 
  -4   1   7      902.66      985.93      7.24 o 
  -3   1   7       50.19       61.16      1.16 o 
  -2   1   7       10.52       11.45      0.70 o 
  -1   1   7      581.79      629.75      4.74 o 
   0   1   7      427.57      436.64      4.12 o 
   1   1   7       24.49       28.05      0.87 o 
   2   1   7      119.10      122.60      1.67 o 
   3   1   7      154.77      174.40      2.01 o 
   4   1   7       28.04       24.41      0.91 o 
   5   1   7        5.18        5.51      0.74 o 
   6   1   7        9.86        8.95      0.94 o 
   7   1   7       36.60       34.34      1.39 o 
   8   1   7      143.44      128.72      2.40 o 
   9   1   7        3.42        4.66      1.33 o 
  10   1   7        6.52        6.58      1.68 o 
  11   1   7        1.93        1.24      4.55 o 
  12   1   7        1.19        1.99      2.50 o 
 -13   2   7        0.54       -0.09      2.25 o 
 -12   2   7        4.77        5.48      2.50 o 
 -11   2   7        4.41        3.28      1.38 o 
 -10   2   7       71.86       78.26      2.80 o 
  -9   2   7        0.03        1.33      1.73 o 
  -8   2   7       85.73       74.47      1.73 o 
  -7   2   7       53.99       56.28      1.74 o 
  -6   2   7       27.55       22.85      0.96 o 
  -5   2   7        0.52        0.26      0.58 o 
  -4   2   7      126.35      116.55      1.38 o 
  -3   2   7       56.75       58.83      1.58 o 
  -2   2   7      332.32      368.92      3.58 o 
  -1   2   7      172.58      172.19      1.67 o 
   0   2   7      279.11      287.45      2.63 o 
   1   2   7     1825.48     1968.26     15.02 o 
   2   2   7        2.51        3.64      0.90 o 
   3   2   7      156.48      156.64      2.52 o 
   4   2   7      264.66      261.95      2.37 o 
   5   2   7        0.04        0.54      0.74 o 
   6   2   7      860.87      825.06      6.70 o 
   7   2   7       65.88       72.46      1.84 o 
   8   2   7        2.76        2.05      1.48 o 
   9   2   7       14.71       15.96      2.65 o 
  10   2   7       21.41       23.45      2.13 o 
  11   2   7        6.21        8.50      1.99 o 
  12   2   7        0.00        1.06      2.66 o 
 -13   3   7        8.90        9.86      2.56 o 
 -12   3   7       19.85       21.57      2.62 o 
 -11   3   7       14.87       15.31      1.91 o 
 -10   3   7       17.06       19.95      1.71 o 
  -9   3   7       47.47       54.34      2.13 o 
  -8   3   7       34.55       39.49      2.01 o 
  -7   3   7      262.33      271.66      3.94 o 
  -6   3   7       62.31       57.36      1.41 o 
  -5   3   7      105.58      117.78      1.77 o 
  -4   3   7      456.87      493.43      6.95 o 
  -3   3   7       31.33       29.64      1.42 o 
  -2   3   7      212.59      208.94      2.81 o 
  -1   3   7      147.01      157.77      2.07 o 
   0   3   7      470.83      470.77      3.96 o 
   1   3   7      100.22      105.97      1.91 o 
   2   3   7       76.28       89.61      1.94 o 
   3   3   7      118.38      127.84      2.22 o 
   4   3   7       43.03       43.79      1.90 o 
   5   3   7       26.88       29.39      1.40 o 
   6   3   7      178.93      159.09      2.67 o 
   7   3   7        5.44        4.01      1.49 o 
   8   3   7      119.29      117.51      3.21 o 
   9   3   7       28.63       24.70      2.12 o 
  10   3   7        3.27        4.27      1.85 o 
  11   3   7       26.31       27.36      2.43 o 
 -12   4   7        8.67        9.68      2.01 o 
 -11   4   7        1.42        4.24      1.78 o 
 -10   4   7       40.93       33.65      2.53 o 
  -9   4   7      137.00      137.42      3.91 o 
  -8   4   7       19.09       16.95      1.83 o 
  -7   4   7        3.20        2.44      1.40 o 
  -6   4   7       11.21       12.05      0.92 o 
  -5   4   7       30.98       33.52      1.24 o 
  -4   4   7        8.04        8.21      0.78 o 
  -3   4   7       19.90       25.99      0.96 o 
  -2   4   7      176.24      179.41      2.15 o 
  -1   4   7       11.20       11.83      0.79 o 
   0   4   7       35.00       36.10      1.19 o 
   1   4   7        0.36       -0.54      0.95 o 
   2   4   7       20.14       19.40      1.21 o 
   3   4   7       49.00       46.19      1.73 o 
   4   4   7       48.76       45.47      1.78 o 
   5   4   7      155.78      163.89      2.78 o 
   6   4   7        3.03        1.37      1.47 o 
   7   4   7        0.87       -0.64      1.49 o 
   8   4   7        5.53        5.13      1.70 o 
   9   4   7        3.86        4.61      2.18 o 
  10   4   7       14.38       14.78      2.25 o 
  11   4   7        0.35        6.88      3.67 o 
 -11   5   7        0.01       -0.01      1.73 o 
 -10   5   7        8.95        7.12      1.88 o 
  -9   5   7        4.36        5.93      1.72 o 
  -8   5   7        8.78       11.88      2.40 o 
  -7   5   7       14.57       14.15      1.76 o 
  -6   5   7        0.85       -0.40      1.31 o 
  -5   5   7       33.17       33.64      1.49 o 
  -4   5   7        0.77       -0.17      0.94 o 
  -3   5   7        0.80        0.74      1.00 o 
  -2   5   7       28.79       26.81      1.12 o 
  -1   5   7       71.17       72.91      1.65 o 
   0   5   7        1.43       -0.24      0.77 o 
   1   5   7        3.42        3.15      0.81 o 
   2   5   7       28.76       31.80      1.54 o 
   3   5   7       13.64       14.67      1.33 o 
   4   5   7        1.19        2.70      1.15 o 
   5   5   7       56.45       53.98      4.04 o 
   6   5   7       12.18       13.40      1.81 o 
   7   5   7       14.14       13.28      1.88 o 
   8   5   7        0.21        0.03      1.64 o 
   9   5   7        9.29       12.00      2.60 o 
  10   5   7        0.00        1.86      2.17 o 
 -10   6   7        8.70        8.32      2.01 o 
  -9   6   7       41.40       36.17      2.55 o 
  -8   6   7        2.17        4.74      1.71 o 
  -7   6   7       30.03       29.67      2.20 o 
  -6   6   7        1.05       -0.28      1.43 o 
  -5   6   7       10.16       10.31      1.65 o 
  -4   6   7        5.08        4.36      1.35 o 
  -3   6   7        1.07        0.25      1.10 o 
  -2   6   7       27.60       29.85      1.55 o 
  -1   6   7       22.61       25.04      1.92 o 
   0   6   7       11.82       13.92      1.10 o 
   1   6   7        8.50        9.70      1.29 o 
   2   6   7        4.76        3.52      1.21 o 
   3   6   7        0.02        0.04      1.17 o 
   4   6   7       71.41       70.50      2.80 o 
   5   6   7        5.64        8.19      1.71 o 
   6   6   7       33.03       32.31      2.32 o 
   7   6   7        0.31        0.24      1.68 o 
   8   6   7        1.68        2.55      2.61 o 
   9   6   7        0.29       -3.28      5.24 o 
  -9   7   7        0.36       -1.07      1.92 o 
  -8   7   7        4.82        4.85      1.92 o 
  -7   7   7        0.29        2.13      2.52 o 
  -6   7   7        0.40       -1.41      1.65 o 
  -5   7   7       10.70        8.34      1.80 o 
  -4   7   7        4.63        2.60      1.64 o 
  -3   7   7        7.24        5.96      1.30 o 
  -2   7   7        0.26       -1.14      1.14 o 
  -1   7   7        7.62       10.68      1.72 o 
   0   7   7        1.55        0.01      1.39 o 
   1   7   7        6.91        3.66      1.51 o 
   2   7   7        2.06        1.17      1.31 o 
   3   7   7        4.28        3.74      1.67 o 
   4   7   7        0.01        1.29      1.58 o 
   5   7   7        3.18        2.46      1.68 o 
   6   7   7        1.47        1.83      1.75 o 
   7   7   7        0.07       -0.85      2.09 o 
  -6   8   7        0.41       -1.82      1.82 o 
  -5   8   7        1.20       -0.37      1.75 o 
  -4   8   7        0.34       -1.15      1.63 o 
  -3   8   7        0.12       -0.93      1.95 o 
  -2   8   7        3.15        0.02      1.54 o 
  -1   8   7       11.35       10.80      3.10 o 
   0   8   7        3.75        3.90      1.69 o 
   1   8   7        0.17       -1.57      1.57 o 
   2   8   7        0.62        3.46      2.15 o 
   3   8   7        0.35        0.63      2.07 o 
   4   8   7        0.23        1.47      2.07 o 
   5   8   7        2.40       -0.73      4.06 o 
 -14   0   8       22.50       27.19      3.77 o 
 -13   0   8        9.61       17.76      6.35 o 
 -12   0   8       10.91        8.64      3.58 o 
 -11   0   8        3.40        3.33      2.41 o 
 -10   0   8       38.98       38.93      2.23 o 
  -9   0   8     1122.20     1054.93     11.90 o 
  -8   0   8     1842.44     1810.21     18.71 o 
  -7   0   8      207.79      201.02      6.79 o 
  -6   0   8       15.94       12.93      1.24 o 
  -5   0   8        1.14        2.22      0.94 o 
  -4   0   8       70.50       74.84      2.08 o 
  -3   0   8       76.07       95.64      2.15 o 
  -2   0   8     1369.81     1550.87     15.29 o 
  -1   0   8      564.95      537.61      5.96 o 
   0   0   8      381.12      372.29      4.49 o 
   1   0   8    10830.13    11623.58    110.49 o 
   2   0   8     1624.56     1861.45     18.44 o 
   3   0   8       76.27       67.71      2.06 o 
   4   0   8       41.63       39.34      1.65 o 
   5   0   8      114.24      125.15      2.76 o 
   6   0   8     1153.53     1095.39     18.46 o 
   7   0   8     1394.17     1357.98     14.67 o 
   8   0   8      191.42      186.93      4.43 o 
   9   0   8       10.13       13.00      5.57 o 
  10   0   8      137.76      149.05      5.53 o 
  11   0   8        6.61       20.00      5.41 o 
  12   0   8       19.73       33.40      6.34 o 
 -13   1   8       68.54       85.82      3.65 o 
 -12   1   8      160.50      180.08      4.37 o 
 -11   1   8       31.50       29.99      2.05 o 
 -10   1   8       71.78       66.75      2.38 o 
  -9   1   8      218.53      228.09      3.47 o 
  -8   1   8        1.78        2.23      0.92 o 
  -7   1   8      969.67      977.87      7.64 o 
  -6   1   8      192.98      190.12      2.33 o 
  -5   1   8      406.47      452.12      3.96 o 
  -4   1   8     3534.05     4039.31     27.14 o 
  -3   1   8     2135.25     2408.09     16.44 o 
  -2   1   8      269.88      250.82      2.39 o 
  -1   1   8      156.74      177.95      2.54 o 
   0   1   8      695.72      735.50      5.55 o 
   1   1   8        3.96        4.54      0.67 o 
   2   1   8        1.13        2.25      0.63 o 
   3   1   8     1104.88     1233.78      9.02 o 
   4   1   8      106.94      104.33      1.69 o 
   5   1   8      181.90      190.36      2.38 o 
   6   1   8     1283.39     1223.29     10.02 o 
   7   1   8      792.26      797.38      6.74 o 
   8   1   8        4.17        6.99      1.08 o 
   9   1   8       18.92       19.66      2.04 o 
  10   1   8        8.31       12.53      1.78 o 
  11   1   8       44.26       44.19      3.29 o 
  12   1   8       94.85       90.12      8.22 o 
 -13   2   8       15.59       16.83      3.58 o 
 -12   2   8        3.58        2.52      1.73 o 
 -11   2   8        1.20        3.14      1.41 o 
 -10   2   8        0.88        0.01      1.28 o 
  -9   2   8     1222.36     1193.35     10.65 o 
  -8   2   8      917.44      857.62      7.47 o 
  -7   2   8       22.56       31.34      1.36 o 
  -6   2   8        3.40        2.21      0.71 o 
  -5   2   8        7.09        7.00      0.73 o 
  -4   2   8       42.72       45.23      1.46 o 
  -3   2   8       29.96       43.94      1.39 o 
  -2   2   8      755.93      759.91      6.43 o 
  -1   2   8      274.71      280.02      2.23 o 
   0   2   8      115.70      100.37      1.46 o 
   1   2   8     1052.02     1172.53      9.46 o 
   2   2   8      337.43      346.46      4.57 o 
   3   2   8      104.14       98.70      1.99 o 
   4   2   8      150.33      132.52      2.35 o 
   5   2   8      116.67      112.81      1.87 o 
   6   2   8        0.23        0.04      0.83 o 
   7   2   8      316.07      299.70      3.90 o 
   8   2   8      214.28      210.32      4.01 o 
   9   2   8        2.15        0.05      1.50 o 
  10   2   8        0.49        0.22      1.65 o 
  11   2   8       22.10       28.56      2.40 o 
 -13   3   8       16.63       14.69      2.21 o 
 -12   3   8       22.67       29.52      2.66 o 
 -11   3   8       10.68        9.92      1.82 o 
 -10   3   8       15.87       16.14      1.89 o 
  -9   3   8       45.23       48.91      2.26 o 
  -8   3   8       15.04       18.75      1.46 o 
  -7   3   8       31.18       32.57      1.24 o 
  -6   3   8      149.13      142.27      2.66 o 
  -5   3   8      103.30      115.96      1.72 o 
  -4   3   8       21.53       29.78      1.29 o 
  -3   3   8      159.80      182.88      2.81 o 
  -2   3   8       10.97        8.93      0.85 o 
  -1   3   8        5.43        7.46      0.65 o 
   0   3   8       80.89       80.61      1.57 o 
   1   3   8        1.48        1.69      0.79 o 
   2   3   8      166.63      166.14      2.50 o 
   3   3   8       64.70       77.30      1.97 o 
   4   3   8      160.63      150.16      2.62 o 
   5   3   8      157.66      147.62      2.62 o 
   6   3   8      335.24      335.53      4.13 o 
   7   3   8       41.23       49.56      2.56 o 
   8   3   8      115.45      110.31      3.30 o 
   9   3   8        0.04        1.43      1.65 o 
  10   3   8        0.25        2.38      2.63 o 
  11   3   8        5.87        7.51      3.01 o 
 -12   4   8        0.05       -0.72      1.87 o 
 -11   4   8        3.23        6.43      2.11 o 
 -10   4   8        2.10        4.74      1.74 o 
  -9   4   8      302.65      294.95      6.55 o 
  -8   4   8      169.73      174.16      3.72 o 
  -7   4   8       41.92       39.44      2.81 o 
  -6   4   8       12.60       12.55      1.20 o 
  -5   4   8       11.24        9.95      1.14 o 
  -4   4   8       30.89       30.11      1.52 o 
  -3   4   8        9.37       10.16      1.00 o 
  -2   4   8       10.32        8.58      0.69 o 
  -1   4   8       25.52       22.16      0.95 o 
   0   4   8       18.72       16.64      0.90 o 
   1   4   8        0.22        0.92      0.89 o 
   2   4   8       30.62       30.66      1.43 o 
   3   4   8        1.26        1.16      1.02 o 
   4   4   8      347.50      343.21      4.23 o 
   5   4   8       36.99       34.05      1.68 o 
   6   4   8      202.79      202.01      4.03 o 
   7   4   8       34.56       31.89      2.18 o 
   8   4   8       66.33       66.71      2.90 o 
   9   4   8        2.35        3.26      1.86 o 
  10   4   8        0.19        0.86      2.05 o 
 -11   5   8        3.51        5.17      2.47 o 
 -10   5   8        0.25        3.98      1.83 o 
  -9   5   8       10.92       14.11      1.93 o 
  -8   5   8        0.80        1.36      1.61 o 
  -7   5   8        1.33        1.70      1.53 o 
  -6   5   8        0.00        0.46      1.44 o 
  -5   5   8       18.90       22.69      1.39 o 
  -4   5   8        0.11        0.88      1.00 o 
  -3   5   8       61.55       61.22      2.03 o 
  -2   5   8        5.24        7.13      1.08 o 
  -1   5   8        1.31        2.08      0.90 o 
   0   5   8       18.62       18.08      1.07 o 
   1   5   8       15.55       14.01      1.27 o 
   2   5   8        9.66        8.84      1.22 o 
   3   5   8        0.21        0.86      1.11 o 
   4   5   8        2.17        1.99      1.20 o 
   5   5   8       17.61       14.66      2.53 o 
   6   5   8        0.89        0.09      1.44 o 
   7   5   8        6.52        5.97      1.76 o 
   8   5   8       32.38       32.39      2.49 o 
   9   5   8       16.39       16.14      2.41 o 
 -10   6   8        2.19        2.42      1.97 o 
  -9   6   8        0.15       -1.72      1.72 o 
  -8   6   8        8.85        9.94      1.95 o 
  -7   6   8        0.25       -0.47      1.58 o 
  -6   6   8        7.51        6.63      1.70 o 
  -5   6   8        3.88        5.74      1.58 o 
  -4   6   8        5.05        7.56      1.25 o 
  -3   6   8        0.10       -0.10      1.06 o 
  -2   6   8        9.30        9.20      1.30 o 
  -1   6   8        0.83       -0.86      1.03 o 
   0   6   8        9.87        8.07      1.24 o 
   1   6   8       11.74       11.62      1.33 o 
   2   6   8        0.61       -0.85      1.16 o 
   3   6   8        4.54        3.89      1.30 o 
   4   6   8        3.54        2.41      1.80 o 
   5   6   8       12.21       14.36      1.86 o 
   6   6   8        2.59        1.42      1.67 o 
   7   6   8       12.05        9.16      1.98 o 
   8   6   8        8.34        9.54      2.23 o 
  -8   7   8        5.86        3.88      2.18 o 
  -7   7   8        5.84        5.82      1.86 o 
  -6   7   8        0.10       -1.62      1.64 o 
  -5   7   8        0.26       -1.00      1.59 o 
  -4   7   8        0.01       -0.22      1.50 o 
  -3   7   8        2.24        1.74      1.27 o 
  -2   7   8        4.35        4.24      1.51 o 
  -1   7   8       25.47       26.88      1.95 o 
   0   7   8        0.02        0.94      1.37 o 
   1   7   8        0.64        0.26      1.45 o 
   2   7   8        1.11       -1.41      1.41 o 
   3   7   8        4.35        0.84      1.62 o 
   4   7   8        8.07        8.95      2.38 o 
   5   7   8        0.22       -1.14      1.63 o 
   6   7   8        1.83       -0.11      2.18 o 
   7   7   8        0.01       -3.08      5.10 o 
  -6   8   8        2.10        0.14      1.89 o 
  -5   8   8        1.75        3.99      3.12 o 
  -4   8   8        9.16        8.68      2.87 o 
  -3   8   8        3.20        1.81      2.61 o 
  -2   8   8       49.00       55.09      2.64 o 
  -1   8   8        2.84        2.44      1.64 o 
   0   8   8        2.09        0.68      1.68 o 
   1   8   8        0.20       -1.74      1.74 o 
   2   8   8        0.28       -1.97      1.97 o 
   3   8   8        0.03        0.62      2.13 o 
   4   8   8        3.35        4.73      2.36 o 
 -13   1   9        0.65        3.48      2.11 o 
 -12   1   9        2.88        2.84      1.79 o 
 -11   1   9       32.89       33.59      2.20 o 
 -10   1   9       25.38       24.97      1.70 o 
  -9   1   9      160.63      160.19      3.15 o 
  -8   1   9        1.85        0.83      0.94 o 
  -7   1   9       37.58       37.63      1.32 o 
  -6   1   9      289.02      309.61      3.17 o 
  -5   1   9       21.79       21.20      0.94 o 
  -4   1   9      736.04      753.12      5.85 o 
  -3   1   9      460.00      518.31      4.22 o 
  -2   1   9       11.15       18.63      0.79 o 
  -1   1   9        0.24        3.23      0.63 o 
   0   1   9      344.61      341.63      3.08 o 
   1   1   9       13.28       22.18      0.91 o 
   2   1   9      243.96      270.46      2.85 o 
   3   1   9      103.98      123.64      1.83 o 
   4   1   9        6.73        5.76      0.77 o 
   5   1   9       23.64       21.56      1.07 o 
   6   1   9       19.55       21.79      1.17 o 
   7   1   9      194.17      185.62      2.70 o 
   8   1   9       12.40        9.79      1.48 o 
   9   1   9        0.06        0.73      1.53 o 
  10   1   9        0.03        1.50      1.93 o 
  11   1   9        2.01        3.59      2.43 o 
 -13   2   9        2.03       10.73      4.78 o 
 -12   2   9        0.00       -1.56      1.56 o 
 -11   2   9       11.33       12.55      1.96 o 
 -10   2   9        5.07        7.31      1.42 o 
  -9   2   9        0.06       -1.26      1.26 o 
  -8   2   9       62.69       57.44      1.68 o 
  -7   2   9      302.00      277.08      3.09 o 
  -6   2   9        4.18        4.74      0.77 o 
  -5   2   9        7.96        9.21      0.85 o 
  -4   2   9       54.19       66.10      1.63 o 
  -3   2   9       75.69       78.15      1.70 o 
  -2   2   9      173.61      178.33      2.41 o 
  -1   2   9      209.20      197.25      2.12 o 
   0   2   9       99.56      112.93      1.62 o 
   1   2   9     1251.71     1277.27      9.26 o 
   2   2   9      271.51      295.52      3.77 o 
   3   2   9        3.45        5.88      0.98 o 
   4   2   9      427.38      403.48      4.46 o 
   5   2   9      200.26      198.69      3.01 o 
   6   2   9      517.91      499.20      5.34 o 
   7   2   9      172.37      180.50      3.09 o 
   8   2   9       11.21       10.13      1.72 o 
   9   2   9        3.22        5.24      2.59 o 
  10   2   9       38.54       39.22      2.48 o 
  11   2   9        0.11       -0.79      1.94 o 
 -13   3   9        0.30        1.56      1.92 o 
 -12   3   9        1.37        1.79      1.79 o 
 -11   3   9       11.62       11.66      1.93 o 
 -10   3   9        0.13       -0.56      1.55 o 
  -9   3   9       78.76       89.12      4.12 o 
  -8   3   9        5.26        5.92      1.59 o 
  -7   3   9        3.90        1.79      1.02 o 
  -6   3   9       12.32       17.95      0.95 o 
  -5   3   9       55.11       52.24      1.94 o 
  -4   3   9      496.14      507.72      5.01 o 
  -3   3   9       42.68       50.48      1.77 o 
  -2   3   9       52.65       57.03      1.57 o 
  -1   3   9      102.64       97.74      1.51 o 
   0   3   9      127.20      117.41      1.69 o 
   1   3   9       78.10       73.80      1.77 o 
   2   3   9        9.02       12.28      1.09 o 
   3   3   9       36.88       37.50      1.69 o 
   4   3   9       38.36       33.73      1.56 o 
   5   3   9       20.87       17.71      1.38 o 
   6   3   9      302.31      306.60      4.34 o 
   7   3   9      170.47      172.33      3.75 o 
   8   3   9        8.61        8.70      1.72 o 
   9   3   9        3.05        4.28      1.76 o 
  10   3   9        1.26        0.87      1.76 o 
  11   3   9        9.84       16.24      3.86 o 
 -12   4   9        0.02       -1.55      2.08 o 
 -11   4   9       14.36       13.73      2.09 o 
 -10   4   9        1.48        0.63      1.65 o 
  -9   4   9       77.35       76.93      2.98 o 
  -8   4   9       75.39       68.51      2.74 o 
  -7   4   9       75.15       79.77      2.72 o 
  -6   4   9        2.52        2.97      1.00 o 
  -5   4   9        5.29        4.55      1.02 o 
  -4   4   9       14.64       14.07      1.18 o 
  -3   4   9        4.29        2.46      0.96 o 
  -2   4   9       13.41       14.99      1.29 o 
  -1   4   9      152.59      152.21      2.03 o 
   0   4   9        0.89        1.11      0.73 o 
   1   4   9       20.90       24.22      1.33 o 
   2   4   9       79.57       75.58      2.11 o 
   3   4   9       72.49       73.08      2.12 o 
   4   4   9       20.18       18.18      1.44 o 
   5   4   9       46.39       45.45      2.19 o 
   6   4   9        2.83        5.45      1.53 o 
   7   4   9        9.63        9.63      1.79 o 
   8   4   9       18.46       17.94      2.58 o 
   9   4   9        1.13        3.11      1.75 o 
  10   4   9        0.47        1.30      1.94 o 
 -11   5   9        0.25       -0.37      2.48 o 
 -10   5   9       12.48       10.16      2.07 o 
  -9   5   9       17.69       17.83      2.03 o 
  -8   5   9       10.50        7.73      1.77 o 
  -7   5   9       65.23       67.68      2.75 o 
  -6   5   9       26.25       28.96      2.02 o 
  -5   5   9        7.30        6.26      1.18 o 
  -4   5   9        1.31       -0.33      1.00 o 
  -3   5   9       13.55       14.63      1.28 o 
  -2   5   9       25.16       23.11      1.40 o 
  -1   5   9        6.21        3.95      1.06 o 
   0   5   9       11.92        9.12      1.15 o 
   1   5   9        0.19        0.22      1.08 o 
   2   5   9       20.73       17.35      1.67 o 
   3   5   9        2.86        2.60      1.21 o 
   4   5   9       97.75       97.30      3.11 o 
   5   5   9        1.14        0.11      1.55 o 
   6   5   9       88.95       93.73      3.14 o 
   7   5   9       22.21       25.84      2.25 o 
   8   5   9       31.27       28.61      2.52 o 
   9   5   9        2.08       -1.46      1.91 o 
 -10   6   9        0.83        0.98      1.93 o 
  -9   6   9       23.44       21.91      2.33 o 
  -8   6   9       25.88       26.19      2.30 o 
  -7   6   9        1.50       -0.61      1.61 o 
  -6   6   9        0.54       -0.02      1.54 o 
  -5   6   9       13.08       15.44      1.80 o 
  -4   6   9       28.56       27.05      1.60 o 
  -3   6   9        0.13       -1.07      1.07 o 
  -2   6   9       69.87       67.37      2.15 o 
  -1   6   9       12.55       13.13      1.61 o 
   0   6   9        2.49        4.55      1.44 o 
   1   6   9        2.13        1.72      1.38 o 
   2   6   9        8.73        6.61      1.34 o 
   3   6   9        1.22       -1.24      1.24 o 
   4   6   9       16.55       17.91      2.02 o 
   5   6   9       22.72       15.95      1.80 o 
   6   6   9        0.44        1.93      1.74 o 
   7   6   9        0.10       -0.70      1.81 o 
   8   6   9        8.71        7.30      2.58 o 
  -8   7   9        0.35       -2.04      2.87 o 
  -7   7   9        6.24        4.26      1.85 o 
  -6   7   9        0.00        1.72      1.72 o 
  -5   7   9        0.77        0.63      1.69 o 
  -4   7   9        3.90        5.12      1.67 o 
  -3   7   9        8.00        7.01      1.55 o 
  -2   7   9        2.94        3.22      1.79 o 
  -1   7   9        9.24       12.43      2.10 o 
   0   7   9        4.53        4.78      1.53 o 
   1   7   9        2.83        2.16      1.55 o 
   2   7   9        0.77        0.45      1.52 o 
   3   7   9        0.65       -1.10      2.05 o 
   4   7   9        9.53        7.36      2.25 o 
   5   7   9        0.16        0.17      2.89 o 
   6   7   9        3.22        3.20      1.84 o 
  -6   8   9        0.31       -2.75      2.75 o 
  -5   8   9        0.26       -1.58      2.09 o 
  -4   8   9        0.04        0.99      2.16 o 
  -3   8   9        1.28       -0.83      3.72 o 
  -2   8   9        0.23       -0.26      1.64 o 
  -1   8   9        2.30        0.02      1.65 o 
   0   8   9        2.33        2.50      2.06 o 
   1   8   9        0.19       -1.66      1.66 o 
   2   8   9        1.72       -0.26      2.16 o 
   3   8   9        3.39        4.94      2.24 o 
 -13   0  10       40.08       40.75      4.04 o 
 -12   0  10        2.59        4.66      2.61 o 
 -11   0  10       10.74       19.51      2.99 o 
 -10   0  10        3.97        3.96      1.53 o 
  -9   0  10     1144.73     1087.70     12.35 o 
  -8   0  10      451.30      438.89      6.19 o 
  -7   0  10      111.27       93.49      2.86 o 
  -6   0  10        0.90       -0.39      1.20 o 
  -5   0  10       71.76       61.72      3.38 o 
  -4   0  10      155.05      181.72      3.08 o 
  -3   0  10      467.05      523.95      6.14 o 
  -2   0  10       28.55       27.16      1.31 o 
  -1   0  10       45.44       37.04      3.69 o 
   0   0  10       15.12       34.90      1.54 o 
   1   0  10        0.50       -0.05      0.97 o 
   2   0  10       83.23       79.07      2.28 o 
   3   0  10        0.92        0.94      1.08 o 
   4   0  10     1396.46     1344.59     14.12 o 
   5   0  10      411.87      419.03      5.78 o 
   6   0  10      144.48      132.32      3.23 o 
   7   0  10        0.02       -0.99      2.24 o 
   8   0  10       66.42       73.60      4.93 o 
   9   0  10        4.14        5.29      2.15 o 
  10   0  10       15.62       11.13      4.96 o 
  11   0  10        6.00        8.95      5.24 o 
 -13   1  10      101.47       93.46      4.27 o 
 -12   1  10       64.62       65.80      3.09 o 
 -11   1  10       11.84       12.85      1.57 o 
 -10   1  10        4.23        3.39      1.30 o 
  -9   1  10       13.36       16.79      1.26 o 
  -8   1  10       28.09       28.67      1.39 o 
  -7   1  10      753.72      713.28      6.00 o 
  -6   1  10      107.27      120.99      2.35 o 
  -5   1  10      703.96      739.57      5.91 o 
  -4   1  10       16.17        8.89      0.74 o 
  -3   1  10      130.35      130.83      1.94 o 
  -2   1  10      351.60      349.38      3.45 o 
  -1   1  10      298.00      270.21      2.67 o 
   0   1  10       54.22       67.28      1.40 o 
   1   1  10        7.88       13.02      0.84 o 
   2   1  10       62.24       60.20      1.47 o 
   3   1  10      518.65      532.38      4.63 o 
   4   1  10       11.98       10.55      0.89 o 
   5   1  10      246.80      237.96      2.82 o 
   6   1  10       33.51       35.07      1.35 o 
   7   1  10        4.23        3.19      1.14 o 
   8   1  10        4.25        2.56      1.23 o 
   9   1  10        0.15       -0.55      1.49 o 
  10   1  10        5.13        4.30      1.84 o 
  11   1  10        9.19       10.71      3.69 o 
 -13   2  10       14.39       17.74      3.12 o 
 -12   2  10        2.68        1.26      1.73 o 
 -11   2  10        6.63        4.08      1.68 o 
 -10   2  10       16.33       12.76      1.76 o 
  -9   2  10      415.09      401.64      4.88 o 
  -8   2  10      274.61      280.52      3.27 o 
  -7   2  10        0.32        1.23      0.97 o 
  -6   2  10       41.45       40.68      1.64 o 
  -5   2  10       48.57       50.63      1.20 o 
  -4   2  10        2.04        1.80      0.84 o 
  -3   2  10       50.23       54.70      1.66 o 
  -2   2  10       64.16       76.94      1.72 o 
  -1   2  10      196.41      193.94      2.19 o 
   0   2  10      230.80      224.78      2.41 o 
   1   2  10      778.84      781.05      6.12 o 
   2   2  10        0.01        0.48      0.85 o 
   3   2  10       12.78       13.49      1.14 o 
   4   2  10      376.55      356.35      4.24 o 
   5   2  10       59.38       53.03      1.90 o 
   6   2  10       35.49       33.02      1.65 o 
   7   2  10      113.57      106.05      3.06 o 
   8   2  10       57.87       56.51      2.56 o 
   9   2  10        0.21       -0.99      1.55 o 
  10   2  10       12.61       16.57      2.08 o 
  11   2  10        0.54        2.92      2.47 o 
 -13   3  10       46.84       64.87      6.48 o 
 -12   3  10       28.97       28.68      2.92 o 
 -11   3  10       15.77       15.99      2.83 o 
 -10   3  10        7.48       12.23      1.85 o 
  -9   3  10      174.46      168.24      3.69 o 
  -8   3  10        3.15        2.73      1.51 o 
  -7   3  10      579.23      553.46      5.63 o 
  -6   3  10      175.76      160.15      2.64 o 
  -5   3  10       72.62       70.02      1.88 o 
  -4   3  10      346.40      376.19      4.12 o 
  -3   3  10      738.62      756.09      7.01 o 
  -2   3  10       19.60       16.20      1.07 o 
  -1   3  10       24.97       23.11      1.07 o 
   0   3  10      216.40      216.95      2.42 o 
   1   3  10        4.80        5.54      1.26 o 
   2   3  10      154.48      144.32      2.56 o 
   3   3  10      293.03      305.10      4.04 o 
   4   3  10      104.18       97.33      2.42 o 
   5   3  10        4.29        5.56      1.21 o 
   6   3  10        2.50        2.49      1.67 o 
   7   3  10      208.69      210.84      5.93 o 
   8   3  10        2.93        3.03      2.00 o 
   9   3  10        0.50        1.71      1.71 o 
  10   3  10        1.43       -2.39      3.02 o 
 -12   4  10        0.01        1.71      1.94 o 
 -11   4  10        1.66        5.36      1.86 o 
 -10   4  10        1.28       -1.59      1.59 o 
  -9   4  10       61.70       62.52      3.92 o 
  -8   4  10      100.15       90.84      2.98 o 
  -7   4  10      147.66      148.65      3.40 o 
  -6   4  10       62.29       65.22      2.01 o 
  -5   4  10        8.46        7.21      1.12 o 
  -4   4  10       54.43       56.29      1.85 o 
  -3   4  10        8.04       10.60      1.14 o 
  -2   4  10      342.46      336.62      4.15 o 
  -1   4  10        2.86        2.61      0.75 o 
   0   4  10      126.88      126.34      1.94 o 
   1   4  10      232.27      229.24      3.56 o 
   2   4  10       22.41       21.46      1.60 o 
   3   4  10       13.72       13.08      1.34 o 
   4   4  10        0.26       -0.46      1.13 o 
   5   4  10      139.32      131.21      4.17 o 
   6   4  10       39.05       43.78      3.67 o 
   7   4  10      132.58      126.81      3.55 o 
   8   4  10       28.48       29.92      2.33 o 
   9   4  10        0.15        2.36      1.74 o 
  10   4  10        2.12        9.42      5.47 o 
 -11   5  10        0.11        0.98      1.97 o 
 -10   5  10        1.80        1.39      2.61 o 
  -9   5  10       31.76       35.34      2.43 o 
  -8   5  10        6.94       10.85      1.88 o 
  -7   5  10       28.51       32.02      2.20 o 
  -6   5  10        1.52        0.55      1.51 o 
  -5   5  10        0.69        0.09      1.04 o 
  -4   5  10       29.57       29.63      2.17 o 
  -3   5  10       47.11       47.93      1.86 o 
  -2   5  10      104.38      108.30      2.44 o 
  -1   5  10       85.36       84.35      2.18 o 
   0   5  10        0.30        1.12      1.30 o 
   1   5  10       28.08       33.01      1.62 o 
   2   5  10        0.06       -0.74      1.08 o 
   3   5  10       17.03       20.89      1.92 o 
   4   5  10        0.60        0.38      1.20 o 
   5   5  10        0.01        1.17      1.52 o 
   6   5  10       17.93       22.42      2.07 o 
   7   5  10      104.20       97.41      3.23 o 
   8   5  10       29.57       30.71      2.51 o 
   9   5  10        0.37        0.62      1.93 o 
 -10   6  10        5.22        4.10      2.04 o 
  -9   6  10       20.93       20.53      2.36 o 
  -8   6  10       55.17       52.90      2.80 o 
  -7   6  10       40.41       39.30      2.44 o 
  -6   6  10       17.78       16.64      1.90 o 
  -5   6  10        0.18        0.71      1.60 o 
  -4   6  10        1.01       -1.14      1.14 o 
  -3   6  10        8.26        9.01      1.33 o 
  -2   6  10       21.42       23.63      2.65 o 
  -1   6  10        0.29        0.73      1.32 o 
   0   6  10        0.28        0.91      1.45 o 
   1   6  10        5.47        5.78      1.52 o 
   2   6  10        5.76        3.74      1.50 o 
   3   6  10        0.25       -0.54      1.28 o 
   4   6  10        0.04        0.26      1.57 o 
   5   6  10        4.68        4.26      1.80 o 
   6   6  10        2.92        4.45      1.94 o 
   7   6  10        9.37        6.15      2.04 o 
  -8   7  10        4.30        2.90      1.97 o 
  -7   7  10        2.66        2.72      1.91 o 
  -6   7  10        0.18       -1.00      1.79 o 
  -5   7  10        2.63        0.69      1.71 o 
  -4   7  10        7.27        8.55      2.54 o 
  -3   7  10       43.59       42.76      2.33 o 
  -2   7  10      131.62      136.83      3.44 o 
  -1   7  10       39.57       34.54      2.23 o 
   0   7  10       10.79       10.65      1.76 o 
   1   7  10        1.73       -0.13      1.57 o 
   2   7  10        1.05       -0.68      1.57 o 
   3   7  10        0.08       -0.76      2.10 o 
   4   7  10        0.12       -2.05      2.12 o 
   5   7  10        0.07       -1.73      4.48 o 
   6   7  10        1.61       -1.43      5.44 o 
  -5   8  10        1.68        3.88      2.40 o 
  -4   8  10        5.21        3.27      2.27 o 
  -3   8  10        5.93        6.00      2.14 o 
  -2   8  10        0.06        0.22      1.67 o 
  -1   8  10        0.40        1.66      1.76 o 
   0   8  10        4.76        4.82      1.87 o 
   1   8  10        3.05        1.20      1.78 o 
   2   8  10        1.12        0.88      2.17 o 
   3   8  10        5.85        3.75      2.41 o 
 -13   1  11        2.88        0.30      3.23 o 
 -12   1  11        3.90        4.03      2.85 o 
 -11   1  11        7.13        9.23      1.51 o 
 -10   1  11        1.77        0.28      1.26 o 
  -9   1  11       81.79       78.44      2.13 o 
  -8   1  11       42.98       37.49      1.47 o 
  -7   1  11        9.84        9.10      1.02 o 
  -6   1  11      127.20      129.79      2.10 o 
  -5   1  11      123.57      129.49      1.97 o 
  -4   1  11       41.51       43.30      1.49 o 
  -3   1  11      364.55      378.38      3.46 o 
  -2   1  11        1.63        1.62      0.67 o 
  -1   1  11       49.77       44.04      1.28 o 
   0   1  11      143.70      147.58      2.09 o 
   1   1  11       33.55       33.28      1.13 o 
   2   1  11      377.50      381.78      3.68 o 
   3   1  11        6.59        5.16      1.05 o 
   4   1  11       85.74       76.10      1.75 o 
   5   1  11       64.52       55.52      1.63 o 
   6   1  11      120.54      111.55      2.50 o 
   7   1  11       34.00       33.83      1.70 o 
   8   1  11        0.06       -0.94      1.14 o 
   9   1  11        0.69        2.05      1.90 o 
  10   1  11        0.10       -0.47      1.97 o 
  11   1  11        1.96        4.36      7.81 o 
 -13   2  11        3.21        3.47      2.56 o 
 -12   2  11        2.74        5.67      1.81 o 
 -11   2  11        0.35        0.43      1.59 o 
 -10   2  11       15.68       15.95      1.82 o 
  -9   2  11      252.13      254.26      4.97 o 
  -8   2  11      146.15      128.19      2.53 o 
  -7   2  11       48.73       39.82      1.43 o 
  -6   2  11       49.06       40.29      1.35 o 
  -5   2  11        3.62        1.79      0.93 o 
  -4   2  11      103.52      111.23      2.13 o 
  -3   2  11      184.20      177.38      2.56 o 
  -2   2  11      140.30      145.67      1.85 o 
  -1   2  11       71.73       70.38      1.42 o 
   0   2  11      318.74      324.22      3.64 o 
   1   2  11        0.15        0.91      0.66 o 
   2   2  11        4.19        5.07      0.98 o 
   3   2  11        2.33        4.05      1.06 o 
   4   2  11       89.69       93.03      2.32 o 
   5   2  11      552.40      536.31      6.30 o 
   6   2  11        0.94        1.01      1.14 o 
   7   2  11        8.01       10.07      1.34 o 
   8   2  11        9.91       12.26      1.72 o 
   9   2  11        0.26        1.43      1.63 o 
  10   2  11        4.92        6.91      1.95 o 
 -12   3  11       35.77       40.88      2.65 o 
 -11   3  11        5.18        6.92      1.88 o 
 -10   3  11        2.76        1.12      1.66 o 
  -9   3  11       19.47       24.82      2.05 o 
  -8   3  11       21.29       16.82      1.84 o 
  -7   3  11       28.10       29.80      2.10 o 
  -6   3  11        0.26       -0.97      0.97 o 
  -5   3  11      130.80      134.31      2.48 o 
  -4   3  11       46.54       51.02      1.69 o 
  -3   3  11        7.30        5.86      1.02 o 
  -2   3  11      118.85      110.02      2.19 o 
  -1   3  11      187.07      185.92      2.23 o 
   0   3  11       13.48       15.89      0.87 o 
   1   3  11       28.11       29.59      1.38 o 
   2   3  11       67.23       68.61      2.05 o 
   3   3  11      151.21      145.34      2.76 o 
   4   3  11       30.48       29.13      1.62 o 
   5   3  11       71.56       62.78      2.16 o 
   6   3  11      159.75      168.54      3.68 o 
   7   3  11        1.40        1.29      1.55 o 
   8   3  11       14.89       16.01      1.94 o 
   9   3  11        0.02        2.97      1.82 o 
  10   3  11        0.28       -1.38      1.86 o 
 -12   4  11        3.49        2.93      2.38 o 
 -11   4  11        0.66        1.13      1.82 o 
 -10   4  11       53.03       45.59      2.56 o 
  -9   4  11      146.89      128.57      3.50 o 
  -8   4  11       81.82       83.24      3.83 o 
  -7   4  11        2.60        0.60      1.51 o 
  -6   4  11        0.39        0.73      1.08 o 
  -5   4  11        2.72        2.42      1.05 o 
  -4   4  11       10.89        9.54      1.18 o 
  -3   4  11        0.83        2.32      1.03 o 
  -2   4  11       19.84       15.84      1.27 o 
  -1   4  11        3.26        5.15      1.06 o 
   0   4  11        0.21        0.61      0.96 o 
   1   4  11      244.21      240.81      3.42 o 
   2   4  11       18.89       20.03      1.44 o 
   3   4  11        6.35        8.09      1.27 o 
   4   4  11       27.22       26.87      1.64 o 
   5   4  11       19.00       18.39      1.82 o 
   6   4  11       95.00       99.94      4.55 o 
   7   4  11       39.00       37.95      2.51 o 
   8   4  11       31.93       33.28      2.83 o 
   9   4  11        6.33        5.77      1.99 o 
 -11   5  11       31.95       32.48      2.62 o 
 -10   5  11        0.10        0.61      1.98 o 
  -9   5  11       30.76       34.11      2.44 o 
  -8   5  11        0.02        0.81      1.71 o 
  -7   5  11       43.60       40.40      2.36 o 
  -6   5  11       47.67       52.24      2.43 o 
  -5   5  11       12.25       10.06      1.30 o 
  -4   5  11      265.99      270.08      3.76 o 
  -3   5  11       34.17       33.44      1.65 o 
  -2   5  11      128.26      132.14      2.67 o 
  -1   5  11       67.23       67.57      2.44 o 
   0   5  11      115.91      122.59      3.10 o 
   1   5  11        7.15        4.24      1.44 o 
   2   5  11        0.28       -0.75      1.13 o 
   3   5  11       82.83       81.97      2.52 o 
   4   5  11        8.19        5.65      1.38 o 
   5   5  11        3.14        4.71      1.69 o 
   6   5  11       68.66       71.71      2.90 o 
   7   5  11       17.92       14.67      2.06 o 
   8   5  11        1.61        5.49      1.99 o 
  -9   6  11       29.03       32.48      2.66 o 
  -8   6  11       13.09        9.44      2.03 o 
  -7   6  11       10.90       16.86      2.13 o 
  -6   6  11        3.41        3.64      2.00 o 
  -5   6  11        1.67       -0.72      1.56 o 
  -4   6  11       15.73       14.56      1.74 o 
  -3   6  11       22.56       26.65      1.93 o 
  -2   6  11       10.88       16.51      1.73 o 
  -1   6  11       13.40       16.86      1.76 o 
   0   6  11       17.22       17.49      2.17 o 
   1   6  11       18.56       17.77      1.96 o 
   2   6  11       35.26       26.12      2.01 o 
   3   6  11       61.61       66.61      2.75 o 
   4   6  11        5.71        4.97      2.02 o 
   5   6  11        0.18        0.77      1.99 o 
   6   6  11        9.48       12.72      2.12 o 
   7   6  11       24.67       24.13      2.77 o 
  -8   7  11        1.74        4.49      3.39 o 
  -7   7  11        0.13        0.55      1.90 o 
  -6   7  11        0.22       -0.83      1.80 o 
  -5   7  11        7.01        5.00      2.19 o 
  -4   7  11       15.55       17.28      2.53 o 
  -3   7  11        9.45       13.32      1.86 o 
  -2   7  11       24.75       30.41      2.71 o 
  -1   7  11        0.75        2.02      1.54 o 
   0   7  11        0.03       -1.15      1.52 o 
   1   7  11        0.45       -1.02      1.55 o 
   2   7  11        4.58        6.33      1.76 o 
   3   7  11       24.31       21.79      2.62 o 
   4   7  11       17.67       14.89      2.66 o 
   5   7  11        0.09       -0.57      2.11 o 
  -4   8  11        0.88       -0.87      2.17 o 
  -3   8  11        1.24        3.60      2.40 o 
  -2   8  11        3.98        8.02      2.23 o 
  -1   8  11       15.37       18.70      2.16 o 
   0   8  11        5.52        5.35      1.87 o 
   1   8  11        3.58        1.08      1.99 o 
   2   8  11       15.02       12.45      2.90 o 
 -13   0  12        2.40        4.35      4.40 o 
 -12   0  12        1.99        3.54      2.85 o 
 -11   0  12        0.88        4.33      2.48 o 
 -10   0  12        0.76        1.12      1.48 o 
  -9   0  12       17.40       22.86      1.93 o 
  -8   0  12       53.60       38.24      3.52 o 
  -7   0  12      171.62      146.48      3.29 o 
  -6   0  12       28.08       22.02      2.60 o 
  -5   0  12       66.52       65.48      2.16 o 
  -4   0  12       58.37       62.03      2.03 o 
  -3   0  12      183.21      162.96      2.99 o 
  -2   0  12      751.59      819.33      9.04 o 
  -1   0  12      470.29      460.39      6.37 o 
   0   0  12      576.28      579.90      6.94 o 
   1   0  12        3.33        1.46      1.10 o 
   2   0  12       87.71       90.88      3.47 o 
   3   0  12       27.22       30.28      2.16 o 
   4   0  12       33.45       29.65      4.66 o 
   5   0  12      974.56      940.68     10.81 o 
   6   0  12        0.00        2.59      2.71 o 
   7   0  12       45.79       48.45      2.37 o 
   8   0  12        0.38        3.77      2.09 o 
   9   0  12        3.19        2.42      2.19 o 
  10   0  12       17.76       19.44      5.72 o 
 -13   1  12       30.52       34.17      3.60 o 
 -12   1  12        3.64        8.43      2.39 o 
 -11   1  12        1.17        0.68      1.57 o 
 -10   1  12       18.47       16.99      1.80 o 
  -9   1  12      226.60      221.68      4.76 o 
  -8   1  12        0.33       -0.94      0.94 o 
  -7   1  12      369.81      340.30      3.66 o 
  -6   1  12        4.70        4.53      0.91 o 
  -5   1  12       22.99       24.42      1.07 o 
  -4   1  12       13.43       16.52      0.98 o 
  -3   1  12      292.10      298.04      2.98 o 
  -2   1  12       53.07       47.09      1.34 o 
  -1   1  12        1.65        2.17      0.74 o 
   0   1  12       52.68       52.85      1.49 o 
   1   1  12       21.41       27.19      1.14 o 
   2   1  12      104.75       88.27      1.82 o 
   3   1  12        0.06        0.05      0.86 o 
   4   1  12      365.44      317.35      3.45 o 
   5   1  12       12.99        9.56      1.23 o 
   6   1  12      273.12      266.35      3.79 o 
   7   1  12       77.51       77.82      2.31 o 
   8   1  12        0.19       -0.56      1.59 o 
   9   1  12        0.00        2.09      2.10 o 
  10   1  12        9.07        4.17      2.19 o 
 -13   2  12        1.71        3.63      2.55 o 
 -12   2  12        1.15        1.93      1.80 o 
 -11   2  12        2.81        2.14      1.69 o 
 -10   2  12        1.10       -0.54      1.82 o 
  -9   2  12        3.16        3.54      1.52 o 
  -8   2  12        6.61        7.22      1.16 o 
  -7   2  12      114.46       95.13      2.39 o 
  -6   2  12        0.97        1.56      1.03 o 
  -5   2  12       26.33       27.58      1.56 o 
  -4   2  12       21.32       18.18      1.21 o 
  -3   2  12       25.96       27.70      1.30 o 
  -2   2  12      288.85      276.42      2.85 o 
  -1   2  12       38.13       34.84      1.19 o 
   0   2  12        1.60        3.35      1.10 o 
   1   2  12      120.38      129.89      2.00 o 
   2   2  12       20.64       20.00      1.35 o 
   3   2  12        0.01        0.61      1.06 o 
   4   2  12       18.41       21.82      1.52 o 
   5   2  12       29.17       26.36      1.74 o 
   6   2  12       30.09       32.71      1.78 o 
   7   2  12        0.99        0.71      1.17 o 
   8   2  12        1.28        0.17      1.57 o 
   9   2  12       15.92       17.87      4.11 o 
  10   2  12        4.82        3.21      1.88 o 
 -12   3  12        0.95        0.59      1.92 o 
 -11   3  12       25.27       23.53      2.24 o 
 -10   3  12        3.71        1.67      1.67 o 
  -9   3  12        0.05        0.69      1.57 o 
  -8   3  12       39.21       37.74      2.80 o 
  -7   3  12       59.95       61.44      2.02 o 
  -6   3  12       79.20       79.00      2.22 o 
  -5   3  12       63.96       66.79      2.04 o 
  -4   3  12       94.38       97.77      2.24 o 
  -3   3  12       17.12       15.69      1.22 o 
  -2   3  12      265.47      253.07      3.26 o 
  -1   3  12        2.50        1.28      0.81 o 
   0   3  12      159.80      156.51      2.14 o 
   1   3  12       79.09       81.87      3.49 o 
   2   3  12      108.50      101.67      2.43 o 
   3   3  12        2.77        2.00      1.18 o 
   4   3  12       15.98       15.07      1.45 o 
   5   3  12       38.24       33.81      2.38 o 
   6   3  12        0.18        1.36      1.41 o 
   7   3  12        9.68       12.46      1.82 o 
   8   3  12        0.74        2.46      1.68 o 
   9   3  12        0.01        0.09      2.17 o 
 -11   4  12        0.01       -1.73      1.73 o 
 -10   4  12        0.23       -0.51      1.72 o 
  -9   4  12       69.15       63.47      2.88 o 
  -8   4  12      123.37      124.25      3.39 o 
  -7   4  12       27.45       23.25      2.00 o 
  -6   4  12        0.27        0.00      1.08 o 
  -5   4  12       10.01       13.34      1.31 o 
  -4   4  12       25.31       26.03      1.50 o 
  -3   4  12      158.44      154.54      3.42 o 
  -2   4  12        0.21        1.90      1.05 o 
  -1   4  12       22.52       26.93      1.77 o 
   0   4  12      116.31      107.91      2.76 o 
   1   4  12       12.72        9.12      1.24 o 
   2   4  12        6.78        5.41      1.20 o 
   3   4  12       65.56       61.36      2.17 o 
   4   4  12        1.86        2.74      1.25 o 
   5   4  12       30.99       34.35      1.87 o 
   6   4  12        4.14        4.54      1.63 o 
   7   4  12        0.00       -0.65      1.83 o 
   8   4  12        5.63        6.62      1.96 o 
   9   4  12       19.15       22.78      2.39 o 
 -10   5  12        0.78        2.63      1.94 o 
  -9   5  12        3.02        2.03      1.78 o 
  -8   5  12        0.80       -0.55      1.71 o 
  -7   5  12       72.88       73.66      3.01 o 
  -6   5  12       14.48       13.37      1.89 o 
  -5   5  12        0.93        0.02      1.16 o 
  -4   5  12        0.37        0.00      1.15 o 
  -3   5  12      244.67      249.43      4.52 o 
  -2   5  12      194.91      197.04      3.72 o 
  -1   5  12        0.16       -0.61      1.30 o 
   0   5  12        5.00        5.47      1.44 o 
   1   5  12        1.54        1.87      1.42 o 
   2   5  12        1.84        1.69      1.46 o 
   3   5  12        3.60        2.08      1.30 o 
   4   5  12       25.66       24.74      1.80 o 
   5   5  12       14.96       13.84      2.03 o 
   6   5  12       11.98       13.72      2.02 o 
   7   5  12       16.81       21.69      2.30 o 
   8   5  12        0.52        0.80      1.95 o 
  -9   6  12       47.94       42.80      2.84 o 
  -8   6  12       63.80       61.85      3.07 o 
  -7   6  12       45.27       48.82      2.72 o 
  -6   6  12       14.43       10.71      2.23 o 
  -5   6  12        0.39        0.32      1.64 o 
  -4   6  12        6.45        5.06      1.58 o 
  -3   6  12        4.23        4.67      1.54 o 
  -2   6  12       14.97       17.84      1.81 o 
  -1   6  12       51.95       57.33      2.58 o 
   0   6  12       41.51       39.63      2.34 o 
   1   6  12       28.75       24.45      2.19 o 
   2   6  12        4.72        7.68      1.75 o 
   3   6  12       13.30       13.70      1.92 o 
   4   6  12        0.53       -0.59      1.93 o 
   5   6  12        3.32        1.11      2.11 o 
   6   6  12       28.87       26.96      2.39 o 
  -7   7  12       24.12       23.89      2.46 o 
  -6   7  12       30.85       26.81      2.86 o 
  -5   7  12        2.19        2.74      2.77 o 
  -4   7  12       49.08       48.19      3.27 o 
  -3   7  12      131.37      137.26      3.59 o 
  -2   7  12       52.53       50.30      2.99 o 
  -1   7  12        0.03       -0.98      1.68 o 
   0   7  12       10.50        8.93      1.87 o 
   1   7  12        0.08       -1.61      1.61 o 
   2   7  12        0.03       -1.56      1.56 o 
   3   7  12        0.17       -2.53      2.53 o 
   4   7  12        1.39        1.59      2.97 o 
  -3   8  12        0.03        1.55      2.34 o 
  -2   8  12       12.04       13.79      2.06 o 
  -1   8  12       14.75       16.42      2.85 o 
   0   8  12        2.89        5.28      3.36 o 
 -13   1  13        7.21       13.43      2.89 o 
 -12   1  13        2.43        4.39      2.24 o 
 -11   1  13       13.48       10.76      2.00 o 
 -10   1  13        0.44       -1.42      1.42 o 
  -9   1  13       27.63       24.72      1.57 o 
  -8   1  13        5.47        3.96      1.05 o 
  -7   1  13       38.52       39.83      1.48 o 
  -6   1  13       56.30       53.15      1.57 o 
  -5   1  13       16.63       17.30      1.12 o 
  -4   1  13      109.09      114.30      1.84 o 
  -3   1  13      146.65      141.28      2.05 o 
  -2   1  13      164.00      151.86      2.12 o 
  -1   1  13       23.10       18.68      1.05 o 
   0   1  13      244.71      236.87      2.77 o 
   1   1  13       50.49       47.20      1.51 o 
   2   1  13       82.85       73.76      1.81 o 
   3   1  13        6.31        6.33      1.02 o 
   4   1  13       48.39       47.78      1.93 o 
   5   1  13        6.61        7.87      1.44 o 
   6   1  13       39.16       38.31      1.92 o 
   7   1  13        0.23        0.38      1.20 o 
   8   1  13        1.61        2.71      1.52 o 
   9   1  13        0.03        4.71      3.50 o 
  10   1  13        0.02       -1.97      2.04 o 
 -12   2  13        0.01       -0.69      1.82 o 
 -11   2  13        0.31       -0.34      1.85 o 
 -10   2  13       32.51       29.20      2.16 o 
  -9   2  13        0.47       -1.69      1.69 o 
  -8   2  13       54.41       50.27      1.94 o 
  -7   2  13       12.19        7.19      1.31 o 
  -6   2  13        3.85        5.52      1.15 o 
  -5   2  13        0.29        0.78      1.01 o 
  -4   2  13       22.33       18.07      1.26 o 
  -3   2  13      146.71      144.97      2.47 o 
  -2   2  13       25.20       28.74      1.10 o 
  -1   2  13       29.27       26.75      1.14 o 
   0   2  13      204.31      187.72      2.47 o 
   1   2  13        1.54        0.70      0.84 o 
   2   2  13        0.43        1.11      1.09 o 
   3   2  13      107.82       89.51      2.41 o 
   4   2  13       77.79       64.03      2.22 o 
   5   2  13      129.92      124.40      3.31 o 
   6   2  13        1.21        2.25      1.25 o 
   7   2  13       33.21       36.23      1.89 o 
   8   2  13        1.07        2.46      1.65 o 
   9   2  13       13.95       18.06      2.14 o 
 -12   3  13        8.18        6.33      2.00 o 
 -11   3  13        9.95       11.30      2.55 o 
 -10   3  13        1.40        1.32      1.69 o 
  -9   3  13        5.37        5.73      1.69 o 
  -8   3  13       25.29       21.22      2.04 o 
  -7   3  13       13.57       12.81      1.32 o 
  -6   3  13        0.19        0.60      1.05 o 
  -5   3  13       56.81       52.93      1.93 o 
  -4   3  13       75.44       68.10      2.12 o 
  -3   3  13      141.27      144.34      2.67 o 
  -2   3  13      372.58      368.25      4.21 o 
  -1   3  13      164.03      155.95      2.57 o 
   0   3  13        6.30        8.83      1.16 o 
   1   3  13        0.14       -1.04      1.04 o 
   2   3  13        4.25        5.37      1.19 o 
   3   3  13       29.65       25.17      1.62 o 
   4   3  13        1.79        1.72      1.23 o 
   5   3  13        7.59        9.82      1.71 o 
   6   3  13        9.91       10.88      1.72 o 
   7   3  13        2.18        3.92      1.68 o 
   8   3  13        3.97        8.57      2.18 o 
   9   3  13        2.22        3.24      2.51 o 
 -11   4  13        0.01       -1.84      1.84 o 
 -10   4  13        9.64        6.88      1.97 o 
  -9   4  13        6.57        9.58      1.95 o 
  -8   4  13        0.03       -0.82      1.59 o 
  -7   4  13       15.32       13.16      1.80 o 
  -6   4  13       18.87       17.53      1.42 o 
  -5   4  13        0.31        0.49      1.14 o 
  -4   4  13       49.99       46.20      1.86 o 
  -3   4  13        8.80        9.57      1.26 o 
  -2   4  13        0.09        2.16      1.10 o 
  -1   4  13       78.62       81.33      3.66 o 
   0   4  13       11.20       10.47      1.56 o 
   1   4  13       23.44       25.29      1.53 o 
   2   4  13       29.73       28.57      1.68 o 
   3   4  13       51.97       46.68      2.01 o 
   4   4  13       56.69       56.69      2.76 o 
   5   4  13        0.06        0.17      1.34 o 
   6   4  13       12.46       11.33      1.86 o 
   7   4  13        0.32       -0.84      1.56 o 
   8   4  13        3.71        6.13      1.97 o 
 -10   5  13        4.91        6.47      2.06 o 
  -9   5  13        3.89        1.02      1.89 o 
  -8   5  13       36.67       33.21      2.41 o 
  -7   5  13        1.66        2.12      1.72 o 
  -6   5  13       37.28       36.65      2.31 o 
  -5   5  13      148.05      148.86      3.06 o 
  -4   5  13        4.93        5.26      1.31 o 
  -3   5  13      222.46      219.80      5.10 o 
  -2   5  13      110.12      107.99      2.94 o 
  -1   5  13       43.35       44.08      2.20 o 
   0   5  13       31.45       35.55      2.12 o 
   1   5  13        2.07        2.31      1.50 o 
   2   5  13       58.20       53.98      2.50 o 
   3   5  13       68.18       65.37      2.69 o 
   4   5  13       16.37       13.92      1.60 o 
   5   5  13       26.50       24.40      2.60 o 
   6   5  13       16.94       21.10      2.15 o 
   7   5  13        3.11        5.99      1.95 o 
  -9   6  13       14.67        9.88      2.24 o 
  -8   6  13       16.26       17.31      2.25 o 
  -7   6  13        3.92        4.93      1.92 o 
  -6   6  13        6.28        6.57      1.82 o 
  -5   6  13        8.11        6.21      1.77 o 
  -4   6  13        1.54        2.74      1.49 o 
  -3   6  13       15.17       18.60      2.01 o 
  -2   6  13       22.40       24.67      2.03 o 
  -1   6  13       58.11       61.85      2.61 o 
   0   6  13        0.18       -0.54      1.55 o 
   1   6  13       33.51       28.57      2.19 o 
   2   6  13       18.89       16.43      2.30 o 
   3   6  13        0.80        3.22      1.63 o 
   4   6  13        1.21        2.94      4.84 o 
   5   6  13        2.41       -1.43      2.25 o 
   6   6  13        0.35        1.10      2.20 o 
  -6   7  13        0.01        1.12      2.27 o 
  -5   7  13        7.35        9.20      2.42 o 
  -4   7  13        0.03       -0.62      3.46 o 
  -3   7  13        0.75        1.81      2.77 o 
  -2   7  13        0.56        0.43      1.65 o 
  -1   7  13        2.48        1.64      1.71 o 
   0   7  13        1.53       -1.38      1.67 o 
   1   7  13        2.77        0.73      1.71 o 
   2   7  13        9.21        7.57      1.90 o 
   3   7  13       12.43        8.53      2.50 o 
 -13   0  14        6.78       17.02      4.54 o 
 -12   0  14        0.12        1.04      3.95 o 
 -11   0  14        8.51       10.40      4.18 o 
 -10   0  14       47.24       45.08      2.55 o 
  -9   0  14       71.00       57.12      2.59 o 
  -8   0  14       79.37       65.15      2.72 o 
  -7   0  14      438.51      375.75     10.40 o 
  -6   0  14       24.52       32.16      1.95 o 
  -5   0  14        9.72       10.14      1.44 o 
  -4   0  14        7.69        3.69      1.32 o 
  -3   0  14      134.76      122.75      2.90 o 
  -2   0  14      148.83      138.40      3.13 o 
  -1   0  14        2.34        1.10      1.23 o 
   0   0  14      369.68      338.80      5.07 o 
   1   0  14       25.80       25.60      1.87 o 
   2   0  14        4.20        3.95      1.45 o 
   3   0  14       78.08       51.32      2.35 o 
   4   0  14      484.10      416.53      6.26 o 
   5   0  14       33.55       42.42      2.97 o 
   6   0  14        0.40       -1.18      2.02 o 
   7   0  14       57.77       48.78      3.47 o 
   8   0  14        1.30        3.72      2.26 o 
   9   0  14       40.35       51.48      3.82 o 
 -12   1  14       47.89       46.58      3.35 o 
 -11   1  14       46.12       50.48      2.53 o 
 -10   1  14        0.09        1.30      1.81 o 
  -9   1  14       26.23       34.16      1.73 o 
  -8   1  14        0.15        0.63      1.14 o 
  -7   1  14        1.34        2.66      1.16 o 
  -6   1  14       29.21       33.74      1.35 o 
  -5   1  14       84.21       80.88      1.77 o 
  -4   1  14      150.66      167.17      2.35 o 
  -3   1  14       22.76       26.34      1.19 o 
  -2   1  14     1329.17     1274.61      9.59 o 
  -1   1  14      508.83      502.45      4.59 o 
   0   1  14      128.41      126.96      2.20 o 
   1   1  14      272.09      275.14      3.46 o 
   2   1  14       49.09       47.63      2.50 o 
   3   1  14      129.74      106.92      3.22 o 
   4   1  14       97.64       86.58      2.44 o 
   5   1  14       22.07       28.21      1.63 o 
   6   1  14        2.57        3.98      1.27 o 
   7   1  14       13.43       16.17      1.56 o 
   8   1  14       14.95       20.45      2.00 o 
   9   1  14        3.11        2.57      2.24 o 
 -12   2  14        0.35        1.30      1.84 o 
 -11   2  14        0.81        1.61      1.72 o 
 -10   2  14        1.78        1.05      1.61 o 
  -9   2  14       12.18       10.08      1.71 o 
  -8   2  14        1.86        1.87      1.29 o 
  -7   2  14      226.92      202.99      3.56 o 
  -6   2  14        1.22        0.52      1.09 o 
  -5   2  14        4.62        4.63      1.14 o 
  -4   2  14       80.07       67.00      2.98 o 
  -3   2  14       17.78       19.21      1.33 o 
  -2   2  14      154.88      159.62      2.29 o 
  -1   2  14      222.66      207.89      2.68 o 
   0   2  14       58.70       53.48      1.65 o 
   1   2  14        3.30        5.02      1.16 o 
   2   2  14       99.64       86.47      2.36 o 
   3   2  14       16.24       10.96      1.39 o 
   4   2  14      161.87      163.16      3.12 o 
   5   2  14        9.41        7.42      1.41 o 
   6   2  14        5.04        4.46      1.29 o 
   7   2  14        5.13        5.64      1.65 o 
   8   2  14        9.81       13.78      2.02 o 
   9   2  14       13.06       18.18      3.69 o 
 -12   3  14       22.29       28.31      2.54 o 
 -11   3  14        3.41        3.44      1.85 o 
 -10   3  14       13.83        9.01      1.91 o 
  -9   3  14       51.45       55.12      2.69 o 
  -8   3  14       15.33       14.34      2.15 o 
  -7   3  14       68.08       65.44      2.80 o 
  -6   3  14       42.41       41.01      1.81 o 
  -5   3  14      283.37      270.19      3.76 o 
  -4   3  14       13.79       17.34      1.94 o 
  -3   3  14      650.23      613.69      6.11 o 
  -2   3  14      322.51      336.03      4.08 o 
  -1   3  14      100.43       98.58      2.21 o 
   0   3  14      128.02      117.05      3.09 o 
   1   3  14        0.02       -1.07      1.07 o 
   2   3  14       27.34       19.74      1.76 o 
   3   3  14      106.40       96.11      2.93 o 
   4   3  14      256.61      237.72      5.18 o 
   5   3  14       23.70       26.09      1.80 o 
   6   3  14       43.87       47.53      2.09 o 
   7   3  14        4.57        6.13      1.74 o 
   8   3  14       13.02       14.52      2.13 o 
 -11   4  14        0.02       -0.31      1.96 o 
 -10   4  14       16.08       16.69      2.18 o 
  -9   4  14        0.52       -1.01      1.72 o 
  -8   4  14        2.28        2.49      2.17 o 
  -7   4  14       77.08       77.89      3.49 o 
  -6   4  14       10.93       11.59      1.41 o 
  -5   4  14        8.78       11.34      1.88 o 
  -4   4  14       15.60       15.08      1.43 o 
  -3   4  14       55.34       62.24      2.73 o 
  -2   4  14      137.56      126.54      3.16 o 
  -1   4  14      350.32      349.95      5.05 o 
   0   4  14       19.03       18.87      1.77 o 
   1   4  14       46.81       45.38      2.21 o 
   2   4  14       79.89       65.22      2.38 o 
   3   4  14        0.64        0.07      1.27 o 
   4   4  14        1.18        0.89      1.31 o 
   5   4  14        2.36        3.83      1.43 o 
   6   4  14        0.69        2.66      1.83 o 
   7   4  14        8.96       12.41      2.05 o 
   8   4  14        2.05        7.65      2.06 o 
 -10   5  14       12.90       19.22      2.50 o 
  -9   5  14        0.21       -1.16      1.87 o 
  -8   5  14        9.29        8.20      2.85 o 
  -7   5  14       28.00       23.23      2.23 o 
  -6   5  14        4.60        1.76      1.72 o 
  -5   5  14        2.18        2.74      1.30 o 
  -4   5  14       30.39       26.76      1.72 o 
  -3   5  14       34.02       31.12      3.15 o 
  -2   5  14        6.47        7.48      1.59 o 
  -1   5  14        3.58        3.17      1.51 o 
   0   5  14        0.90        2.71      1.45 o 
   1   5  14        4.86        2.58      1.55 o 
   2   5  14        0.30       -1.59      2.72 o 
   3   5  14        2.59        1.25      1.58 o 
   4   5  14       22.77       19.64      2.34 o 
   5   5  14        1.36        1.58      2.29 o 
   6   5  14        5.04       12.52      3.13 o 
  -8   6  14        6.34        8.47      2.08 o 
  -7   6  14       12.37        9.51      2.30 o 
  -6   6  14        0.57       -0.99      1.69 o 
  -5   6  14        0.96       -1.87      1.95 o 
  -4   6  14        3.24        2.51      1.59 o 
  -3   6  14        4.43        3.69      1.58 o 
  -2   6  14       21.22       19.23      1.97 o 
  -1   6  14       40.08       38.97      2.30 o 
   0   6  14        6.23        3.64      1.71 o 
   1   6  14       10.86       10.48      1.83 o 
   2   6  14        4.67        3.58      1.74 o 
   3   6  14        1.24        2.44      1.67 o 
   4   6  14        7.66        5.77      2.36 o 
   5   6  14        7.48        9.28      2.63 o 
  -6   7  14        0.00       -2.09      2.09 o 
  -5   7  14       12.25       12.38      2.58 o 
  -4   7  14        6.14        9.75      2.37 o 
  -3   7  14        1.50        0.72      1.66 o 
  -2   7  14        0.56        0.73      2.69 o 
  -1   7  14        4.60        4.82      2.85 o 
   0   7  14        0.00       -1.64      1.64 o 
   1   7  14        0.69       -1.85      1.85 o 
   2   7  14        4.79        6.71      1.99 o 
   3   7  14        4.93       -3.17      4.57 o 
 -12   1  15        0.03        5.20      2.92 o 
 -11   1  15        1.23        1.12      1.63 o 
 -10   1  15       14.92       14.05      1.85 o 
  -9   1  15        1.44        1.39      1.23 o 
  -8   1  15       21.74       18.57      1.51 o 
  -7   1  15       20.18       21.81      1.51 o 
  -6   1  15       51.64       45.28      2.31 o 
  -5   1  15      131.74      117.44      2.11 o 
  -4   1  15       50.03       58.20      1.68 o 
  -3   1  15      447.55      419.58      4.11 o 
  -2   1  15        0.77        1.56      0.96 o 
  -1   1  15        0.15        0.74      0.99 o 
   0   1  15      299.42      281.26      3.33 o 
   1   1  15       98.06       95.99      2.17 o 
   2   1  15       52.35       43.41      1.59 o 
   3   1  15        5.06        4.51      1.28 o 
   4   1  15       52.17       44.78      2.00 o 
   5   1  15        3.26        5.80      1.22 o 
   6   1  15       18.24       19.86      1.55 o 
   7   1  15        0.85        1.59      1.59 o 
   8   1  15        0.41        1.74      1.65 o 
   9   1  15        0.00        1.21      2.23 o 
 -12   2  15        0.02        1.75      1.83 o 
 -11   2  15        1.82        4.56      2.07 o 
 -10   2  15       28.45       33.04      2.28 o 
  -9   2  15       31.11       29.26      2.16 o 
  -8   2  15       15.40       18.02      1.50 o 
  -7   2  15        0.01        1.06      1.12 o 
  -6   2  15       25.46       22.24      1.51 o 
  -5   2  15       28.57       28.87      1.58 o 
  -4   2  15       59.08       59.67      2.04 o 
  -3   2  15      176.10      162.37      2.82 o 
  -2   2  15       18.69       20.15      1.39 o 
  -1   2  15      422.15      381.70      3.93 o 
   0   2  15        0.43        0.10      1.40 o 
   1   2  15        0.64        0.80      1.13 o 
   2   2  15      142.16      117.65      2.66 o 
   3   2  15        0.00       -0.85      1.21 o 
   4   2  15      106.30      101.53      2.70 o 
   5   2  15        3.86        3.54      1.35 o 
   6   2  15        8.90       13.63      1.51 o 
   7   2  15        9.79       13.43      1.83 o 
   8   2  15        9.74       14.83      2.61 o 
 -11   3  15        2.31        2.09      1.88 o 
 -10   3  15       34.06       35.76      3.66 o 
  -9   3  15        4.67        3.72      1.70 o 
  -8   3  15        0.63        1.46      1.61 o 
  -7   3  15        5.67        7.46      1.31 o 
  -6   3  15       46.56       39.74      1.81 o 
  -5   3  15       33.15       30.89      1.79 o 
  -4   3  15       85.06       84.94      2.32 o 
  -3   3  15      152.77      150.36      2.83 o 
  -2   3  15        5.20        6.84      1.20 o 
  -1   3  15       39.23       40.76      2.23 o 
   0   3  15       91.97       92.43      2.76 o 
   1   3  15       32.95       36.44      1.99 o 
   2   3  15       29.99       34.25      1.81 o 
   3   3  15        0.23        1.44      1.27 o 
   4   3  15        0.25        0.80      1.31 o 
   5   3  15        0.57        0.41      1.38 o 
   6   3  15        4.71        6.24      1.41 o 
   7   3  15        3.34        4.35      1.80 o 
   8   3  15        1.44        3.63      1.87 o 
 -10   4  15        5.45        7.10      2.02 o 
  -9   4  15        2.64        1.42      1.84 o 
  -8   4  15        2.15        1.92      1.71 o 
  -7   4  15        3.44        2.48      1.67 o 
  -6   4  15        4.34        4.65      1.30 o 
  -5   4  15       18.52       16.50      1.82 o 
  -4   4  15        2.15        4.55      1.33 o 
  -3   4  15        0.01        1.36      1.28 o 
  -2   4  15        9.19       10.50      1.60 o 
  -1   4  15       61.30       64.32      4.27 o 
   0   4  15        4.00        2.22      1.46 o 
   1   4  15       11.23        9.07      1.65 o 
   2   4  15       10.90        9.75      1.96 o 
   3   4  15        1.93        2.33      1.55 o 
   4   4  15       37.31       43.18      2.15 o 
   5   4  15       33.75       34.33      2.06 o 
   6   4  15       21.43       33.08      2.58 o 
   7   4  15        1.37        3.20      1.88 o 
  -9   5  15        7.66        8.81      2.11 o 
  -8   5  15        0.84        1.35      1.91 o 
  -7   5  15        0.00       -1.70      1.70 o 
  -6   5  15        1.28        1.16      1.68 o 
  -5   5  15        6.82        7.93      1.43 o 
  -4   5  15        4.32        4.25      1.53 o 
  -3   5  15        0.30        0.93      1.44 o 
  -2   5  15        3.33        6.62      1.58 o 
  -1   5  15        1.98        1.11      1.49 o 
   0   5  15        0.03       -0.83      1.47 o 
   1   5  15        1.05        0.10      1.56 o 
   2   5  15        0.80        0.30      1.60 o 
   3   5  15       13.59       16.26      1.98 o 
   4   5  15        8.57        9.42      1.90 o 
   5   5  15        0.43        2.16      2.37 o 
   6   5  15       18.73       21.02      2.68 o 
  -8   6  15        0.89       -0.17      1.92 o 
  -7   6  15        0.56       -2.16      2.16 o 
  -6   6  15        0.32       -2.12      2.12 o 
  -5   6  15        0.06       -0.46      2.14 o 
  -4   6  15        2.55        3.86      1.55 o 
  -3   6  15        3.18        2.49      1.61 o 
  -2   6  15        0.16       -1.08      1.57 o 
  -1   6  15        1.82        3.04      1.65 o 
   0   6  15        1.47        3.63      1.77 o 
   1   6  15        3.93        6.80      1.87 o 
   2   6  15        0.65        2.76      1.81 o 
   3   6  15        0.91       -1.36      2.27 o 
   4   6  15        3.03        6.71      2.42 o 
  -5   7  15        0.56       -1.74      2.87 o 
  -4   7  15        0.03        0.51      2.75 o 
  -3   7  15        1.13        0.84      1.67 o 
  -2   7  15        0.88        1.19      1.77 o 
  -1   7  15        0.83       -0.82      1.75 o 
   0   7  15        1.03       -0.38      1.73 o 
   1   7  15        0.13       -0.55      2.57 o 
 -12   0  16        1.81        4.12      4.23 o 
 -11   0  16        1.41        8.64      3.95 o 
 -10   0  16       40.55       41.51      3.11 o 
  -9   0  16        3.27        4.28      2.10 o 
  -8   0  16        1.76        0.06      1.91 o 
  -7   0  16      182.96      153.39      4.86 o 
  -6   0  16       28.78       20.98      3.98 o 
  -5   0  16       91.50      102.43      2.97 o 
  -4   0  16      366.88      346.85      5.23 o 
  -3   0  16      257.56      253.60      4.86 o 
  -2   0  16      192.99      190.32      3.91 o 
  -1   0  16     1701.42     1589.32     16.82 o 
   0   0  16      233.02      208.85      5.02 o 
   1   0  16        2.24        3.67      1.60 o 
   2   0  16      495.43      438.56      6.50 o 
   3   0  16       69.01       56.04      2.68 o 
   4   0  16        2.77        6.89      2.14 o 
   5   0  16       34.15       30.37      3.06 o 
   6   0  16       40.64       37.51      3.36 o 
   7   0  16        3.86        2.50      2.40 o 
   8   0  16       60.29       91.22      4.63 o 
 -12   1  16       61.12       61.87      8.93 o 
 -11   1  16        9.08       14.87      2.28 o 
 -10   1  16       34.22       31.06      2.20 o 
  -9   1  16        1.39        0.67      1.25 o 
  -8   1  16       18.11       18.35      1.55 o 
  -7   1  16        7.53       10.14      1.35 o 
  -6   1  16      170.25      136.36      2.75 o 
  -5   1  16      559.24      505.39      5.42 o 
  -4   1  16       27.51       29.98      1.59 o 
  -3   1  16     1099.29     1028.38      8.18 o 
  -2   1  16      622.80      588.31      5.34 o 
  -1   1  16      208.22      203.14      2.89 o 
   0   1  16      168.48      163.23      2.62 o 
   1   1  16       25.46       31.99      1.50 o 
   2   1  16       78.14       76.15      2.37 o 
   3   1  16      131.58      106.38      2.66 o 
   4   1  16      214.54      187.01      3.41 o 
   5   1  16       13.82       19.55      1.57 o 
   6   1  16        4.19        6.33      1.70 o 
   7   1  16        3.41        6.62      1.79 o 
   8   1  16        3.96       13.15      2.83 o 
 -11   2  16        0.98        6.67      2.11 o 
 -10   2  16        8.75       12.10      1.92 o 
  -9   2  16       16.92       21.42      2.71 o 
  -8   2  16       23.69       18.07      1.54 o 
  -7   2  16      182.41      168.59      3.75 o 
  -6   2  16        9.76        9.22      1.32 o 
  -5   2  16       51.60       54.87      2.03 o 
  -4   2  16       46.14       44.81      1.99 o 
  -3   2  16        2.04        4.80      1.17 o 
  -2   2  16      124.20      119.16      2.52 o 
  -1   2  16      520.83      504.95      5.40 o 
   0   2  16      124.96      114.20      2.60 o 
   1   2  16        9.36        7.92      1.31 o 
   2   2  16       64.18       60.60      2.18 o 
   3   2  16       47.45       47.22      2.44 o 
   4   2  16       23.56       24.01      1.78 o 
   5   2  16       25.53       26.69      1.88 o 
   6   2  16       37.23       39.86      2.03 o 
   7   2  16       13.74       12.11      1.63 o 
   8   2  16        5.62       12.16      5.21 o 
 -11   3  16        1.00        1.14      3.27 o 
 -10   3  16        0.33        1.19      1.83 o 
  -9   3  16        1.66        0.61      1.92 o 
  -8   3  16        8.99        7.93      1.71 o 
  -7   3  16        0.41        2.30      1.24 o 
  -6   3  16        7.73        3.74      1.26 o 
  -5   3  16        0.75        0.13      1.16 o 
  -4   3  16        0.21        0.37      1.13 o 
  -3   3  16        0.00        0.52      1.13 o 
  -2   3  16      119.46      124.88      3.13 o 
  -1   3  16       83.57       90.53      2.75 o 
   0   3  16       66.43       54.28      2.33 o 
   1   3  16       54.75       53.18      2.64 o 
   2   3  16        0.31        1.43      1.27 o 
   3   3  16        2.18       -0.62      1.46 o 
   4   3  16        7.21        6.78      1.50 o 
   5   3  16        3.78        5.69      1.80 o 
   6   3  16       25.52       29.01      1.98 o 
   7   3  16       17.12       21.77      2.29 o 
 -10   4  16        0.15       -1.10      1.89 o 
  -9   4  16       21.34       25.16      2.32 o 
  -8   4  16        8.66        6.66      1.85 o 
  -7   4  16       54.29       53.24      2.65 o 
  -6   4  16        0.27        0.72      2.12 o 
  -5   4  16        0.04        0.09      1.18 o 
  -4   4  16        5.56       10.40      1.39 o 
  -3   4  16       18.22       18.44      1.77 o 
  -2   4  16       31.84       30.35      2.03 o 
  -1   4  16        9.42        9.74      1.66 o 
   0   4  16        1.17       -1.36      1.36 o 
   1   4  16        1.11        1.97      1.52 o 
   2   4  16        3.66        3.24      2.21 o 
   3   4  16        0.77        0.29      1.53 o 
   4   4  16       82.57       86.51      7.27 o 
   5   4  16        1.51        2.70      1.50 o 
   6   4  16       18.76       19.12      2.11 o 
  -9   5  16        1.18       -0.48      1.98 o 
  -8   5  16        0.23       -1.81      1.82 o 
  -7   5  16        1.30        0.50      1.77 o 
  -6   5  16        0.00        1.19      1.74 o 
  -5   5  16        0.25       -0.38      1.47 o 
  -4   5  16        1.05        1.05      1.61 o 
  -3   5  16        0.04        0.10      1.48 o 
  -2   5  16       12.21       12.38      1.93 o 
  -1   5  16       39.03       41.56      2.43 o 
   0   5  16        4.87        2.74      1.62 o 
   1   5  16        3.69        2.71      1.64 o 
   2   5  16        1.11       -0.65      1.64 o 
   3   5  16        7.81        4.51      1.74 o 
   4   5  16       14.72       13.59      2.06 o 
   5   5  16        0.29       -1.59      2.26 o 
  -7   6  16        3.60        2.01      2.27 o 
  -6   6  16        0.07       -0.33      2.16 o 
  -5   6  16        0.60       -3.87      3.87 o 
  -4   6  16        0.59        0.94      1.84 o 
  -3   6  16        2.67        3.18      1.73 o 
  -2   6  16        0.44       -1.55      1.55 o 
  -1   6  16        5.26        5.34      1.84 o 
   0   6  16        0.17       -2.32      2.32 o 
   1   6  16        0.09        0.25      1.74 o 
   2   6  16        2.07        2.47      2.46 o 
   3   6  16        0.07        0.24      2.21 o 
  -3   7  16        0.01       -0.12      2.37 o 
  -2   7  16        0.22       -1.70      1.70 o 
  -1   7  16        0.97        2.19      1.85 o 
 -11   1  17        7.36        7.26      2.21 o 
 -10   1  17        0.10        1.80      1.95 o 
  -9   1  17        2.62        4.11      1.50 o 
  -8   1  17       20.79       19.38      1.57 o 
  -7   1  17        0.96        2.16      1.23 o 
  -6   1  17        4.44        5.38      1.28 o 
  -5   1  17      132.69      125.85      2.70 o 
  -4   1  17        1.32        1.22      1.17 o 
  -3   1  17      258.47      248.50      3.60 o 
  -2   1  17       77.54       80.69      2.14 o 
  -1   1  17       33.13       35.54      1.54 o 
   0   1  17       74.66       68.37      1.98 o 
   1   1  17       39.71       40.55      1.87 o 
   2   1  17        6.34        4.69      1.31 o 
   3   1  17       38.97       40.26      1.99 o 
   4   1  17       40.53       41.48      2.08 o 
   5   1  17        0.14        1.03      1.59 o 
   6   1  17       11.82       14.00      1.95 o 
   7   1  17        5.68        9.34      2.49 o 
 -11   2  17        3.52        3.29      1.90 o 
 -10   2  17        0.16        2.59      1.82 o 
  -9   2  17       22.07       26.91      2.18 o 
  -8   2  17        0.21        0.26      1.22 o 
  -7   2  17        0.09        0.12      1.22 o 
  -6   2  17        0.91        2.36      1.21 o 
  -5   2  17        1.57        4.41      1.23 o 
  -4   2  17       71.39       73.20      2.28 o 
  -3   2  17       37.19       34.74      1.71 o 
  -2   2  17        4.09        5.55      1.22 o 
  -1   2  17      125.13      128.01      3.13 o 
   0   2  17       63.85       67.70      2.47 o 
   1   2  17       11.92       10.29      1.38 o 
   2   2  17       70.46       70.66      2.71 o 
   3   2  17       38.28       36.42      2.06 o 
   4   2  17        0.66        2.50      1.38 o 
   5   2  17        0.02       -0.49      1.84 o 
   6   2  17        6.21       10.12      1.58 o 
   7   2  17        7.69       10.62      1.93 o 
 -10   3  17        0.43       -0.33      1.97 o 
  -9   3  17        0.31        1.29      1.76 o 
  -8   3  17        6.15        5.88      1.79 o 
  -7   3  17        2.04        2.99      1.31 o 
  -6   3  17        3.26        4.48      1.31 o 
  -5   3  17       75.72       73.40      2.58 o 
  -4   3  17       12.52       12.88      1.42 o 
  -3   3  17      153.50      145.60      2.91 o 
  -2   3  17      139.64      133.90      3.38 o 
  -1   3  17       34.29       36.93      3.32 o 
   0   3  17        1.00        1.20      1.84 o 
   1   3  17        3.16        3.57      1.54 o 
   2   3  17       17.29       15.53      1.81 o 
   3   3  17       23.23       25.68      2.34 o 
   4   3  17        8.99       12.52      2.35 o 
   5   3  17        0.02        0.94      1.88 o 
   6   3  17       14.42       21.00      1.82 o 
 -10   4  17        6.05        5.03      2.69 o 
  -9   4  17        0.81        1.46      1.91 o 
  -8   4  17       12.73       11.85      2.06 o 
  -7   4  17        7.20        6.65      1.87 o 
  -6   4  17        3.40        6.17      1.55 o 
  -5   4  17        2.38        4.82      1.73 o 
  -4   4  17        2.60        3.45      1.45 o 
  -3   4  17       12.70       13.87      1.77 o 
  -2   4  17        2.46        3.77      1.51 o 
  -1   4  17       18.54       19.32      2.34 o 
   0   4  17       20.37       19.42      1.96 o 
   1   4  17        4.27        2.93      1.66 o 
   2   4  17        3.71        5.42      1.73 o 
   3   4  17       18.97       21.49      2.49 o 
   4   4  17        6.46        9.94      2.08 o 
   5   4  17        7.23       10.00      3.38 o 
   6   4  17        2.87        3.64      2.77 o 
  -8   5  17        0.20        1.52      1.97 o 
  -7   5  17        0.11       -1.37      1.81 o 
  -6   5  17        0.00        2.06      2.02 o 
  -5   5  17        1.24        3.32      1.53 o 
  -4   5  17       15.36       15.57      1.88 o 
  -3   5  17        0.39       -0.11      1.48 o 
  -2   5  17       30.86       32.89      2.27 o 
  -1   5  17       30.30       29.84      2.25 o 
   0   5  17       26.44       23.64      2.14 o 
   1   5  17       19.82       20.09      2.15 o 
   2   5  17        1.27       -0.47      1.73 o 
   3   5  17        0.27        1.76      1.82 o 
   4   5  17        0.17       -0.32      2.68 o 
  -6   6  17        1.89        0.86      3.24 o 
  -5   6  17        0.05        1.60      2.17 o 
  -4   6  17        3.67        5.27      1.75 o 
  -3   6  17       21.08       22.76      2.82 o 
  -2   6  17        8.45        4.83      1.88 o 
  -1   6  17        2.51        3.70      1.92 o 
   0   6  17        0.11       -1.89      2.25 o 
   1   6  17        2.41        1.06      1.92 o 
   2   6  17        0.29        1.54      2.01 o 
 -11   0  18       23.93       30.15      5.10 o 
 -10   0  18       33.99       37.97      3.52 o 
  -9   0  18       80.09       99.55     11.06 o 
  -8   0  18       14.98       18.00      5.81 o 
  -7   0  18       81.02       78.92      3.99 o 
  -6   0  18       18.56       16.04      2.71 o 
  -5   0  18       83.43       75.30      3.61 o 
  -4   0  18       50.61       54.63      2.66 o 
  -3   0  18       34.17       28.85      2.49 o 
  -2   0  18      164.36      149.55      3.65 o 
  -1   0  18      146.60      137.41      3.61 o 
   0   0  18        3.53        4.63      1.62 o 
   1   0  18       77.24       80.03      3.97 o 
   2   0  18       15.03       15.61      2.42 o 
   3   0  18        0.28        1.39      2.20 o 
   4   0  18        1.23        1.19      2.22 o 
   5   0  18       27.06       25.13      6.55 o 
   6   0  18       42.45       49.26      3.83 o 
   7   0  18       11.17       12.52      3.11 o 
 -11   1  18       11.33       10.39      2.26 o 
 -10   1  18        7.11        3.98      2.10 o 
  -9   1  18       14.07       12.66      1.76 o 
  -8   1  18       12.43        9.89      1.63 o 
  -7   1  18        0.17        1.62      1.24 o 
  -6   1  18      149.74      137.41      2.82 o 
  -5   1  18        6.93        8.95      1.34 o 
  -4   1  18       70.07       63.88      2.20 o 
  -3   1  18       17.09       18.43      1.60 o 
  -2   1  18        9.46       13.28      1.41 o 
  -1   1  18        0.90       -0.27      1.07 o 
   0   1  18        2.85        1.40      1.22 o 
   1   1  18        3.70        5.70      1.36 o 
   2   1  18        2.06        2.99      1.28 o 
   3   1  18        0.03        0.63      1.30 o 
   4   1  18        2.46        7.84      1.66 o 
   5   1  18        2.54        4.87      1.69 o 
   6   1  18       25.82       28.16      2.35 o 
   7   1  18        0.93        1.38      1.87 o 
 -11   2  18       11.96       15.48      2.53 o 
 -10   2  18       30.09       29.02      2.71 o 
  -9   2  18        2.35        6.31      1.80 o 
  -8   2  18        1.59        1.86      1.49 o 
  -7   2  18       24.94       24.62      1.73 o 
  -6   2  18        1.22        3.53      1.24 o 
  -5   2  18       34.64       33.83      2.68 o 
  -4   2  18        6.00        6.93      1.54 o 
  -3   2  18        4.19        3.68      1.26 o 
  -2   2  18       48.71       41.92      2.21 o 
  -1   2  18      162.32      154.96      5.47 o 
   0   2  18       38.55       46.03      2.27 o 
   1   2  18       10.64        8.96      1.63 o 
   2   2  18        4.01        5.34      1.38 o 
   3   2  18        9.28        9.26      1.60 o 
   4   2  18        2.75        3.57      1.67 o 
   5   2  18       44.80       37.56      2.20 o 
   6   2  18        2.51        5.29      1.75 o 
 -10   3  18        0.16        1.93      1.81 o 
  -9   3  18        0.57       -1.18      1.76 o 
  -8   3  18        3.07        0.97      1.68 o 
  -7   3  18        0.14        2.74      1.31 o 
  -6   3  18       52.08       57.52      2.85 o 
  -5   3  18       72.60       71.52      2.56 o 
  -4   3  18       13.27       13.16      1.46 o 
  -3   3  18       94.54       93.69      2.85 o 
  -2   3  18      106.48       98.54      2.95 o 
  -1   3  18       31.21       29.46      2.09 o 
   0   3  18       28.66       24.17      1.99 o 
   1   3  18       44.99       43.49      2.36 o 
   2   3  18        2.80        3.76      1.70 o 
   3   3  18       50.72       45.92      3.89 o 
   4   3  18       21.60       24.14      2.65 o 
   5   3  18       29.17       30.73      2.11 o 
   6   3  18        0.07        2.67      1.44 o 
  -9   4  18        1.27       -0.74      1.85 o 
  -8   4  18        2.60        0.11      1.79 o 
  -7   4  18        5.98        7.24      1.87 o 
  -6   4  18        0.33        2.19      1.62 o 
  -5   4  18        9.30       13.46      2.02 o 
  -4   4  18        9.23        9.70      2.38 o 
  -3   4  18       24.67       25.73      2.09 o 
  -2   4  18        1.67        6.48      2.43 o 
  -1   4  18      123.56      128.09      4.29 o 
   0   4  18       72.99       74.73      3.14 o 
   1   4  18        1.32        3.99      2.00 o 
   2   4  18        4.95        1.68      1.97 o 
   3   4  18       51.36       50.15      2.75 o 
   4   4  18        0.02        0.52      1.77 o 
   5   4  18        4.53        5.59      1.96 o 
  -7   5  18       10.25       10.34      2.44 o 
  -6   5  18        0.62        0.88      2.20 o 
  -5   5  18        6.66        6.74      2.45 o 
  -4   5  18        0.08        1.06      1.64 o 
  -3   5  18        7.53        4.61      1.74 o 
  -2   5  18       35.40       33.03      2.45 o 
  -1   5  18       47.58       48.85      2.66 o 
   0   5  18       13.21       16.53      2.13 o 
   1   5  18        1.49        3.52      1.81 o 
   2   5  18        6.16        7.20      1.97 o 
   3   5  18        2.24        1.07      2.61 o 
  -5   6  18        0.29        0.81      2.19 o 
  -4   6  18        0.33       -1.01      1.71 o 
  -3   6  18        1.18        1.25      1.81 o 
  -2   6  18        0.85       -0.57      2.04 o 
  -1   6  18       11.01       13.01      2.14 o 
   0   6  18        9.22       11.55      2.16 o 
   1   6  18       14.40        8.36      4.91 o 
 -10   1  19        2.02        3.29      2.11 o 
  -9   1  19        1.98        5.33      1.65 o 
  -8   1  19        3.97        9.16      1.70 o 
  -7   1  19        1.78        3.49      1.53 o 
  -6   1  19       16.68       18.07      1.54 o 
  -5   1  19       14.77       12.13      1.41 o 
  -4   1  19        4.35        2.62      1.27 o 
  -3   1  19        5.32        5.68      1.36 o 
  -2   1  19        7.06        7.64      1.35 o 
  -1   1  19       10.80       10.41      1.41 o 
   0   1  19       19.05       16.28      2.34 o 
   1   1  19       19.83       20.37      1.69 o 
   2   1  19        6.23        9.21      1.51 o 
   3   1  19       12.81       13.81      1.84 o 
   4   1  19        8.55       13.59      1.90 o 
   5   1  19        9.57       12.80      2.44 o 
   6   1  19        1.42        6.28      1.96 o 
 -10   2  19        0.10        2.75      2.18 o 
  -9   2  19       10.47        9.72      2.22 o 
  -8   2  19        5.81        7.38      1.53 o 
  -7   2  19       11.94       10.41      1.63 o 
  -6   2  19       30.54       35.30      1.85 o 
  -5   2  19       15.52       16.74      1.56 o 
  -4   2  19        6.31        7.45      1.38 o 
  -3   2  19       40.91       39.62      1.87 o 
  -2   2  19       88.36       84.26      3.19 o 
  -1   2  19       35.63       29.55      2.38 o 
   0   2  19        3.91        4.48      1.71 o 
   1   2  19       14.76       15.39      1.81 o 
   2   2  19        0.21       -0.27      1.56 o 
   3   2  19        3.87        4.72      1.73 o 
   4   2  19        0.01        1.96      1.51 o 
   5   2  19        0.05        0.15      1.74 o 
   6   2  19       35.30       49.69      3.50 o 
  -9   3  19        1.76        3.51      1.88 o 
  -8   3  19        0.64        3.20      1.80 o 
  -7   3  19       21.95       22.40      1.75 o 
  -6   3  19       64.52       59.52      2.29 o 
  -5   3  19        8.63        9.85      1.48 o 
  -4   3  19        8.09        9.35      1.69 o 
  -3   3  19       34.47       31.65      2.16 o 
  -2   3  19        8.66        9.21      1.71 o 
  -1   3  19        5.56        5.40      1.65 o 
   0   3  19        3.19        6.96      1.66 o 
   1   3  19        2.64        3.35      1.66 o 
   2   3  19        1.70        0.20      1.67 o 
   3   3  19        2.53        1.65      1.68 o 
   4   3  19        0.49        1.76      1.73 o 
   5   3  19       25.73       35.90      2.66 o 
  -8   4  19        1.22        4.19      1.87 o 
  -7   4  19        2.17        0.93      1.76 o 
  -6   4  19       11.17       18.04      1.91 o 
  -5   4  19       20.58       22.47      2.03 o 
  -4   4  19       27.21       30.84      2.16 o 
  -3   4  19       12.68       12.56      1.87 o 
  -2   4  19       24.78       19.08      2.08 o 
  -1   4  19       53.86       49.32      3.34 o 
   0   4  19       10.90        8.71      1.86 o 
   1   4  19        9.89       11.03      1.94 o 
   2   4  19       18.22       23.49      2.20 o 
   3   4  19        7.93        9.32      1.95 o 
   4   4  19        1.04        2.16      3.31 o 
  -6   5  19       31.49       34.20      2.99 o 
  -5   5  19       40.06       40.44      2.51 o 
  -4   5  19        0.29        2.94      1.71 o 
  -3   5  19       88.00       97.54      3.35 o 
  -2   5  19       38.54       42.19      2.61 o 
  -1   5  19        1.55       -0.92      1.75 o 
   0   5  19        3.16        1.77      1.92 o 
   1   5  19        8.37       10.49      3.81 o 
   2   5  19        3.89        4.24      2.82 o 
 -10   0  20        9.51       13.15      2.71 o 
  -9   0  20        3.86        5.09      2.36 o 
  -8   0  20        2.47        3.45      2.27 o 
  -7   0  20        2.31        6.26      2.38 o 
  -6   0  20       23.01       28.36      2.77 o 
  -5   0  20        2.86        3.62      2.14 o 
  -4   0  20        0.01        5.27      2.17 o 
  -3   0  20       25.64       24.11      2.63 o 
  -2   0  20       23.06       24.06      2.16 o 
  -1   0  20        9.13        7.83      1.78 o 
   0   0  20       34.05       46.08      3.18 o 
   1   0  20        0.06        3.25      2.17 o 
   2   0  20        4.50        2.76      3.60 o 
   3   0  20        9.94        2.68      4.18 o 
   4   0  20        0.71        3.08      2.96 o 
   5   0  20       33.79       30.76      3.47 o 
 -10   1  20       10.52       17.09      2.52 o 
  -9   1  20        2.45        3.49      1.68 o 
  -8   1  20        0.53        4.19      2.00 o 
  -7   1  20       11.06       17.84      1.89 o 
  -6   1  20        0.06        0.87      1.96 o 
  -5   1  20        4.64        5.97      1.38 o 
  -4   1  20        4.93        5.31      1.36 o 
  -3   1  20       33.10       37.31      1.91 o 
  -2   1  20        7.14        9.87      1.42 o 
  -1   1  20       14.96       11.54      1.69 o 
   0   1  20        5.15        3.70      2.98 o 
   1   1  20       15.84       13.00      1.77 o 
   2   1  20        3.82        7.02      1.67 o 
   3   1  20       10.68       12.80      2.60 o 
   4   1  20        0.44        5.57      1.82 o 
   5   1  20       95.99      112.88      3.68 o 
  -9   2  20        2.40        6.22      2.19 o 
  -8   2  20        0.10        1.72      1.59 o 
  -7   2  20        1.05        4.20      2.46 o 
  -6   2  20        0.05        1.86      1.70 o 
  -5   2  20        0.00       -0.85      1.26 o 
  -4   2  20       35.51       41.68      2.01 o 
  -3   2  20        8.58        7.54      1.61 o 
  -2   2  20        0.10       -0.11      1.47 o 
  -1   2  20        1.59        3.47      1.78 o 
   0   2  20        5.51        8.52      1.72 o 
   1   2  20        0.12        1.79      1.67 o 
   2   2  20        8.95        9.12      1.86 o 
   3   2  20        0.13        0.25      1.68 o 
   4   2  20        0.24        2.86      2.00 o 
   5   2  20        0.52        4.00      1.80 o 
  -9   3  20        1.16        2.30      3.03 o 
  -8   3  20        0.01        2.21      1.80 o 
  -7   3  20        6.72       14.21      2.71 o 
  -6   3  20        5.98       10.39      1.52 o 
  -5   3  20       29.79       32.31      2.64 o 
  -4   3  20       27.65       32.19      2.49 o 
  -3   3  20       46.50       58.91      2.72 o 
  -2   3  20        1.89        3.56      2.39 o 
  -1   3  20       11.22       12.08      1.86 o 
   0   3  20        4.79        4.80      1.91 o 
   1   3  20       10.94       11.00      2.22 o 
   2   3  20        1.24        2.43      1.78 o 
   3   3  20        5.39        6.15      1.93 o 
   4   3  20        0.23        2.17      1.83 o 
  -7   4  20        2.82        2.90      2.16 o 
  -6   4  20        0.06        1.52      2.09 o 
  -5   4  20        0.07       -1.13      1.55 o 
  -4   4  20       19.99       23.29      2.20 o 
  -3   4  20        0.10       -0.54      1.64 o 
  -2   4  20       60.23       61.12      2.92 o 
  -1   4  20       10.57       11.89      2.04 o 
   0   4  20        6.00        6.17      1.94 o 
   1   4  20        1.03        1.60      2.76 o 
   2   4  20        2.03        2.08      1.89 o 
   3   4  20        4.76        5.29      2.05 o 
  -5   5  20        0.14        3.76      1.78 o 
  -4   5  20       18.06       15.43      2.09 o 
  -3   5  20        1.54        1.02      1.85 o 
  -2   5  20       21.91       21.97      2.28 o 
  -1   5  20       11.98       12.24      2.13 o 
   0   5  20        3.06        1.30      1.96 o 
  -9   1  21        0.26        4.21      1.73 o 
  -8   1  21        0.48        4.56      1.72 o 
  -7   1  21        5.73       10.77      1.80 o 
  -6   1  21        0.04       -0.53      1.45 o 
  -5   1  21        7.49        6.82      1.71 o 
  -4   1  21        1.50        2.01      1.54 o 
  -3   1  21        4.68        5.85      1.63 o 
  -2   1  21        5.11        5.01      1.61 o 
  -1   1  21        2.18        2.49      1.54 o 
   0   1  21        8.97        9.89      1.78 o 
   1   1  21       14.29       13.78      2.15 o 
   2   1  21        3.15        2.95      2.48 o 
   3   1  21       13.78       19.38      2.17 o 
   4   1  21        0.43        3.95      1.90 o 
  -9   2  21        0.12        4.19      2.27 o 
  -8   2  21        2.07        9.59      1.86 o 
  -7   2  21        0.10        5.57      1.71 o 
  -6   2  21        0.02        0.86      1.38 o 
  -5   2  21        0.64        2.54      1.56 o 
  -4   2  21       20.63       25.51      2.30 o 
  -3   2  21        0.76        0.54      1.58 o 
  -2   2  21        9.40       17.43      1.93 o 
  -1   2  21        0.26       -0.97      1.52 o 
   0   2  21        0.06        0.28      1.58 o 
   1   2  21       11.47       10.89      2.60 o 
   2   2  21        1.29        1.86      1.74 o 
   3   2  21       13.32       12.16      3.17 o 
   4   2  21       18.47       18.81      2.63 o 
  -8   3  21        4.60        7.17      2.29 o 
  -7   3  21       10.99       11.15      1.93 o 
  -6   3  21        1.88        3.40      2.14 o 
  -5   3  21        0.41        2.41      1.65 o 
  -4   3  21        1.35        5.15      1.71 o 
  -3   3  21        0.85        0.06      1.62 o 
  -2   3  21        5.45        5.22      1.76 o 
  -1   3  21       13.31       17.95      2.89 o 
   0   3  21        0.05        2.61      1.77 o 
   1   3  21        5.40        4.53      1.90 o 
   2   3  21        1.51        4.46      1.84 o 
   3   3  21        0.35        3.75      1.95 o 
  -6   4  21       21.65       25.71      2.73 o 
  -5   4  21        8.23        9.37      1.88 o 
  -4   4  21        0.65        2.43      1.83 o 
  -3   4  21        5.35        5.42      1.82 o 
  -2   4  21        0.45        1.32      1.79 o 
  -1   4  21        9.19        7.94      2.07 o 
   0   4  21       10.34       11.44      2.56 o 
   1   4  21       16.76       20.30      2.32 o 
  -8   0  22        4.04       11.30      2.59 o 
  -7   0  22        0.44        1.46      2.36 o 
  -6   0  22        0.27       -1.26      2.89 o 
  -5   0  22       24.70       32.26      3.20 o 
  -4   0  22       96.50      106.72      4.58 o 
  -3   0  22       19.03       18.59      2.67 o 
  -2   0  22        0.04        0.25      2.14 o 
  -1   0  22        0.01        2.64      2.75 o 
   0   0  22        5.40       10.43      3.31 o 
   1   0  22       54.05       71.05      4.11 o 
   2   0  22        7.52       18.73      2.86 o 
   3   0  22       25.94       32.19      6.84 o 
  -8   1  22       20.75       26.93      2.24 o 
  -7   1  22       39.86       41.13      3.32 o 
  -6   1  22        6.04        6.86      1.74 o 
  -5   1  22       37.12       41.85      2.44 o 
  -4   1  22        6.64        8.54      1.72 o 
  -3   1  22       19.00       25.24      2.37 o 
  -2   1  22        0.90        0.80      1.56 o 
  -1   1  22       47.12       57.29      4.16 o 
   0   1  22        1.86        1.89      2.72 o 
   1   1  22       10.50       15.74      4.56 o 
   2   1  22        0.21       -0.47      2.04 o 
   3   1  22        4.80        6.07      2.12 o 
  -8   2  22        4.38        4.81      1.79 o 
  -7   2  22        4.98       13.19      1.93 o 
  -6   2  22       13.63       17.07      2.00 o 
  -5   2  22       30.84       33.38      2.66 o 
  -4   2  22       12.87       16.20      1.96 o 
  -3   2  22        1.97        2.88      1.72 o 
  -2   2  22        0.00        1.82      2.09 o 
  -1   2  22        8.79        9.36      1.89 o 
   0   2  22       18.16       25.57      2.26 o 
   1   2  22       27.03       37.39      2.50 o 
   2   2  22        9.93       14.98      2.46 o 
  -6   3  22        1.93        3.61      1.79 o 
  -5   3  22       12.44       14.61      2.00 o 
  -4   3  22        0.73        1.62      1.69 o 
  -3   3  22        0.33        0.21      1.75 o 
  -2   3  22       15.97       16.94      2.70 o 
  -1   3  22        4.67        8.14      2.89 o 
   0   3  22        2.76        1.99      2.49 o 
   1   3  22        5.40        7.18      1.99 o 
  -4   4  22        2.57        3.69      1.87 o 
  -3   4  22       21.29       19.12      2.32 o 
  -2   4  22        2.06        3.22      2.26 o 
  -1   4  22        0.68       -2.17      2.32 o 
  -7   1  23        4.84       12.13      1.98 o 
  -6   1  23        0.51        2.91      1.73 o 
  -5   1  23        0.00        0.14      1.66 o 
  -4   1  23        0.06        0.61      1.89 o 
  -3   1  23        1.74        3.76      2.02 o 
  -2   1  23        7.59        8.86      2.11 o 
  -1   1  23        3.99        6.65      2.42 o 
   0   1  23        1.29        5.53      2.09 o 
   1   1  23        7.08        9.20      2.21 o 
   2   1  23        1.00        4.32      4.68 o 
  -6   2  23       10.82       13.61      2.33 o 
  -5   2  23        0.07       -0.80      1.94 o 
  -4   2  23       33.44       42.21      3.82 o 
  -3   2  23       71.69       75.39      3.13 o 
  -2   2  23        0.17        0.66      3.40 o 
  -1   2  23        0.84        1.47      2.27 o 
   0   2  23        8.02       11.50      2.30 o 
   1   2  23        0.56        3.91      2.13 o 
  -4   3  23        0.07        2.47      1.85 o 
  -3   3  23        3.30        3.08      1.86 o 
  -2   3  23        0.09       -0.35      1.84 o 
  -1   3  23        8.70       10.68      2.10 o 
  -5   0  24       44.50       55.15      3.98 o 
  -4   0  24        7.47       12.44      2.77 o 
  -3   0  24      159.11      171.47      7.96 o 
  -2   0  24        0.80        3.65      3.37 o 
  -1   0  24        1.48        3.28      3.42 o 
   0   0  24       44.48       51.60      5.10 o 
  -5   1  24       32.39       40.76      2.92 o 
  -4   1  24        0.95        3.01      2.69 o 
  -3   1  24        5.60        6.41      2.09 o 
  -2   1  24        9.20       10.74      2.64 o 
  -1   1  24        0.45        9.02      2.56 o 
  -3   2  24       17.11       18.17      3.68 o 
                                                 
